# Supplementary material for: A novel targeting domain directs essential components of the cytosolic iron–sulfur cluster assembly pathway to the mitochondrion of Toxoplasma parasites
Source: PLoS Biol. 2025 Nov 25;23(11):e3003520. doi: 10.1371/journal.pbio.3003520 (PMC12674569; doi:10.1371/journal.pbio.3003520)
Supplement: S1 Data — Refer to the Figure legends in the manuscript for details on each figure. (XLSX) [file pbio.3003520.s016.xlsx]

## Sheet: Fig 1
Fig 1A							Fig 1B							Fig 1C							Fig 1D							Fig 1E							Fig 1F
TgTah18-HA							TgDre2-HA							mAID-HA-TgNar1							TgCIA1-HA							TgCIA2-HA							TgMMS19-HA
Raw values				Plotted Values			Raw values				Plotted Values			Raw values				Plotted Values			Raw values				Plotted Values			Raw values				Plotted Values			Raw values				Plotted Values
Distance	TgTom40	TgTah18-HA		TgTom40	TgTah18-HA		Distance	TgTom40	TgDre2-HA		TgTom40	TgDre2-HA		Distance	TgTom40	mAID-HA-Nar1		TgTom40	mAID-HA-Nar1		Distance	TgTom40	TgCIA1-HA		TgTom40	TgCIA1-HA		Distance	TgTom40	TgCIA2-HA		TgTom40	TgCIA2-HA		Distance	TgTom40	TgMMS19-HA		TgTom40	TgMMS19-HA
0	1.3333	1.6667		1.42972	1.72653		0	14.667	6.6667		12.1171	8.46501		0	0	0		0	0		0	4.6667	6		4.49804	6.46714		0	0	34		0	4.81817		0	0	5.6667		0	0
1	1.3333	1.7893		1.42972	1.9406		1	13.93	8.6604		11.5082	12.0814		1	0	0		0	0		1	3.3778	4.3917		3.04866	3.4426		1	0	27.047		0	0		1	0	6.9567		0	3.02759
2	1.3333	1.9344		1.42972	2.19396		2	12.352	10.0852		10.2046	14.6659		2	0	0		0	0		2	3.0222	3.4		2.64878	1.57762		2	0	35.202		0	5.65111		2	0	7.2891		0	3.80772
3	1.3333	1.3602		1.42972	1.19136		3	10.935	11.5607		9.03391	17.3423		3	0	0		0	0		3	2.7167	3.425		2.30524	1.62464		3	0	49.043		0	15.2424		3	0	7.807		0	5.02321
4	1.5391	1.0634		1.6504	0.673117		4	10.183	11.3134		8.41264	16.8937		4	0	0		0	0		4	2.0889	4.8222		1.59928	4.25219		4	0.255	34.366		0.17034	5.07179		4	0	8.3642		0	6.33094
5	1.9239	1.0658		2.06303	0.677307		5	7.973	11.4218		6.58686	17.0904		5	0	0		0	0		5	2.1667	4.9028		1.68676	4.40376		5	1.008	47.239		0.673342	13.9923		5	0	9.8618		0	9.84576
6	2.0539	1.3177		2.20243	1.11715		6	7.152	11.8381		5.9086	17.8455		6	0	0		0	0		6	2.6	3.7667		2.17401	2.26723		6	7.479	54.597		4.99596	19.0911		6	0	7.9466		0	5.35085
7	2.0124	1.8246		2.15793	2.00224		7	6.181	12.919		5.10641	19.8062		7	0	0		0	0		7	2.6667	2.5611		2.24902	0		7	7.108	42.926		4.74813	11.0035		7	0	8.7444		0	7.22326
8	2.1851	2		2.34312	2.3085		8	5.253	14.0696		4.33974	21.8933		8	0	0		0	0		8	2.1778	3.5556		1.69925	1.87024		8	18.103	41.573		12.0928	10.066		8	0	8.5973		0	6.87802
9	1.426	2.0409		1.52912	2.37992		9	5.166	14.6672		4.26787	22.9773		9	0	0		0	0		9	2.5167	3.45		2.08034	1.67165		9	29.953	51.081		20.0086	16.6547		9	0	9.5581		0	9.13298
10	0.6667	1.9374		0.714914	2.1992		10	6.513	19.0983		5.38069	31.0149		10	0	0		0	0		10	2.8889	3.9444		2.49888	2.60141		10	42.896	56.639		28.6545	20.5061		10	0	8.7131		0	7.1498
11	0.9022	1.7785		0.967444	1.92174		11	13.669	24.4192		11.2926	40.6666		11	0	0		0	0		11	3.2722	4.8167		2.92991	4.24184		11	66.455	66.818		44.3918	27.5598		11	0	9.3974		0	8.75583
12	1.3247	1.4251		1.4205	1.30468		12	32.178	34.0732		26.5837	58.1781		12	0	0		0	0		12	3.7333	6.3333		3.44842	7.09394		12	97.237	77.853		64.9541	35.2066		12	0	9.3118		0	8.55493
13	0.7844	1.2252		0.841126	0.955634		13	55.764	43.0115		46.0692	74.3915		13	0	0		0	0		13	7.5444	7.5194		7.73404	9.32449		13	113.486	99.948		75.8084	50.5176		13	0	9.7542		0	9.59322
14	0.3828	0.8725		0.410483	0.339789		14	73.584	45.1371		60.7911	78.2471		14	0	0		0	0		14	18.6667	8.6111		20.2412	11.3775		14	112.757	111.695		75.3215	58.6579		14	0	10.9554		0	12.4124
15	0.4385	0.8859		0.470211	0.363186		15	77.279	47.1327		63.8437	81.867		15	0.4418	0		0.478611	0		15	41.5	12.25		45.9174	18.2208		15	84.071	113.184		56.1593	59.6897		15	0.3861	12.2549		0.440145	15.4623
16	0.6667	1.104		0.714914	0.744008		16	65.799	48.1114		54.3596	83.6423		16	3.4288	0		3.71449	0		16	71.6889	18.4222		79.8651	29.8281		16	55.476	101.053		37.0579	51.2834		16	4.2151	15.4648		4.80512	22.9958
17	0.6667	1.3283		0.714914	1.13566		17	40.611	46.5866		33.5506	80.8764		17	10.5001	0		11.375	0		17	89.5944	22.3333		100	37.1833		17	27.291	93.686		18.2303	46.1783		17	14.642	20.5341		16.6915	34.8933
18	0.6667	0.9235		0.714914	0.428839		18	21.558	40.4277		17.8101	69.7047		18	24.3944	3.0221		26.4269	5.76398		18	83.6	24.5		93.2592	41.2579		18	15.717	79.228		10.4989	36.1595		18	30.3129	29.3391		34.556	55.5583
19	0.6667	0.6779		0.714914	0		19	11.486	33.4547		9.48911	57.0562		19	48.0616	15.1373		52.0661	28.871		19	61.05	26.2139		67.9016	44.4811		19	9.778	63.393		6.53169	25.1864		19	43.5019	39.5431		49.5911	79.5068
20	1.5302	1.1094		1.64086	0.753437		20	8.537	29.1234		7.05281	49.1996		20	72.1115	32.6702		78.1199	62.3111		20	35.7778	27.8889		39.4827	47.631		20	5.527	58.914		3.69203	22.0826		20	52.4752	47.3673		59.8205	97.8699
21	2.5526	2.3233		2.7372	2.87301		21	4.604	28.155		3.80358	47.443		21	72.6709	49.933		78.7259	95.236		21	19.65	24.5917		21.3469	41.4304		21	4.467	62.825		2.98395	24.7928		21	54.3646	48.2749		61.9744	100
22	2.4778	3.9427		2.65699	5.70063		22	2.284	28.7186		1.88692	48.4653		22	62.1733	51.8678		67.3536	98.9262		22	11.9556	20.0889		12.6945	32.9625		22	2.182	64		1.45757	25.607		22	49.154	42.5534		56.0344	86.5718
23	4.3266	5.4407		4.63949	8.31627		23	0.6	28.2918		0.495688	47.6912		23	38.545	43.5696		41.7566	83.0992		23	9.0833	16.1806		9.46454	25.6126		23	0	61.956		0	24.1906		23	40.9716	34.4638		46.7067	67.5858
24	8.7282	6.0648		9.3594	9.406		24	0	27.466		0	46.1932		24	15.0929	24.9936		16.3504	47.6697		24	6.2667	14.6		6.29725	22.6402		24	0	54.481		0	19.0107		24	31.6989	27.7714		36.136	51.879
25	23.7277	9.0391		25.4436	14.5994		25	0	25.7593		0	43.0974		25	6.7775	12.1252		7.3422	23.1261		25	4.5556	15.5278		4.3731	24.385		25	0	52.063		0	17.3351		25	21.2688	24.2883		24.2459	43.7043
26	43.8731	16.5416		47.0459	27.6994		26	0	22.5438		0	37.2648		26	1.0831	4.002		1.17334	7.63292		26	4	15.5222		3.74833	24.3744		26	0	49.507		0	15.5639		26	14.4773	21.7452		16.5038	37.7357
27	56.3795	23.9591		60.4567	40.651		27	0	21.2531		0	34.9235		27	0.0342	0.1537		0.0370496	0.293148		27	4	16.0417		3.74833	25.3514		27	0	50.702		0	16.392		27	9.4896	20.4305		10.8179	34.6501
28	49.4007	21.4525		52.9732	36.2743		28	0	21.412		0	35.2118		28	0	0		0	0		28	3.9556	13.9111		3.6984	21.3446		28	0	50.915		0	16.5396		28	5.9084	19.8189		6.73544	33.2147
29	30.9257	14.0655		33.1622	23.3759		29	0	25.0058		0	41.7306		29	0	0		0	0		29	3.1278	13.5306		2.76753	20.6291		29	0	53.909		0	18.6144		29	1.9814	19.1479		2.25875	31.6399
30	19.9082	8.7729		21.3479	14.1346		30	0	32.7259		0	55.7342		30	0	0		0	0		30	2	14.5		1.49931	22.4521		30	0	58.957		0	22.1124		30	0.5376	19.1563		0.612851	31.6596
31	14.3109	6.7892		15.3458	10.6709		31	0	38.4078		0	66.0407		31	0	0		0	0		31	2	15.6306		1.49931	24.5783		31	0	60.364		0	23.0874		31	0	18.9167		0	31.0973
32	8.4121	6.6191		9.02044	10.3739		32	0	37.5484		0	64.4819		32	0	0		0	0		32	2	15.0444		1.49931	23.4759		32	0	65.693		0	26.7802		32	0	19.0111		0	31.3189
33	5.9553	6.3842		6.38597	9.9637		33	0	34.0948		0	58.2173		33	0	0		0	0		33	1.3833	14.3167		0.805823	22.1074		33	0	80.182		0	36.8206		33	0	18.375		0	29.8259
34	5.0246	7.2393		5.38796	11.4568		34	0	31.7889		0	54.0346		34	0	0		0	0		34	1.3333	17.1444		0.749598	27.4251		34	0	81.551		0	37.7692		34	0	16.9485		0	26.478
35	4.9709	6.9357		5.33038	10.9267		35	0.133	29.3295		0.109877	49.5735		35	0	0		0	0		35	3.1944	20.0278		2.84242	32.8476		35	0	78.979		0	35.9869		35	0	15.8012		0	23.7853
36	4.8143	5.8334		5.16246	9.00195		36	1.716	26.7424		1.41767	44.8807		36	0	0		0	0		36	5.0667	20.6667		4.94784	34.0491		36	0	76.385		0	34.1894		36	0	16.6299		0	25.7303
37	4.2327	4.5704		4.5388	6.79665		37	6.803	25.7215		5.62027	43.0288		37	0	0		0	0		37	6.8056	18.7083		6.90325	30.3661		37	0.106	79.207		0.0708078	36.1449		37	0	16.2045		0	24.7319
38	3.3781	3.6155		3.62239	5.12931		38	22.375	25.9832		18.485	43.5035		38	0	0.4117		0	0.785225		38	7.3333	18.5444		7.49665	30.0579		38	0.057	75.027		0.0380759	33.2483		38	0	16.6405		0	25.7551
39	3.3333	3.0219		3.57435	4.09283		39	48.497	27.3989		40.0656	46.0715		39	0	0.3308		0	0.630927		39	7.7833	20.4417		8.00268	33.626		39	0	74.358		0	32.7847		39	0	17.4114		0	27.5644
40	2.8467	3.5156		3.05256	4.95487		40	64.142	29.5905		52.9906	50.0469		40	0	0		0	0		40	10.6667	30.2222		11.2451	52.019		40	0.493	76.678		0.329323	34.3924		40	0	20.5154		0	34.8494
41	3.047	3.8568		3.26735	5.55064		41	62.11	29.8864		51.3119	50.5836		41	0	0		0	0		41	20.4667	40.7556		22.2653	71.8279		41	3.025	73.497		2.02069	32.1881		41	0	24.7263		0	44.7322
42	3.3691	3.8524		3.61274	5.54295		42	44.359	30.324		36.647	51.3774		42	0	0		0	0		42	32.9333	44.0333		36.2841	77.9919		42	7.645	75.775		5.10685	33.7667		42	0	26.9806		0	50.023
43	2.9967	3.8763		3.21341	5.58469		43	19.665	30.6239		16.2462	51.9214		43	0	0		0	0		43	41.2611	40.3694		45.6488	71.1016		43	13.992	70.358		9.34663	30.0129		43	0	29.5029		0	55.9428
44	3.0764	3.1924		3.29888	4.39054		44	11.625	31.649		9.60395	53.7808		44	0	0.0087		0	0.0165933		44	40.8444	35.3778		45.1802	61.7145		44	25	66.182		16.7	27.1191		44	0	28.2178		0	52.9267
45	3.2332	2.7271		3.46702	3.57808		45	13.64	29.7543		11.2686	50.344		45	0	0		0	0		45	34.4167	28.0417		37.9522	47.9184		45	28.621	76.225		19.1188	34.0785		45	0	24.0545		0	43.1555
46	2.2012	2.1006		2.36038	2.48416		46	17.93	27.926		14.8128	47.0276		46	0	0		0	0		46	26.7333	21.3444		29.3121	35.3236		46	39.37	71.466		26.2991	30.7807		46	0.0642	20.7766		0.0731865	35.4624
47	1.9561	2.1816		2.09756	2.62559		47	23.161	24.9028		19.1344	41.5438		47	0	0		0	0		47	28.5056	21.425		31.3051	35.4751		47	57.007	79.718		38.0806	36.499		47	1.2523	19.4191		1.42759	32.2764
48	2.1419	2.7398		2.2968	3.60026		48	33.773	21.4922		27.9014	35.3572		48	0	0		0	0		48	47.6	27.3333		52.7769	46.5862		48	84.613	90.839		56.5213	44.2054		48	3.2834	18.9279		3.743	31.1236
49	2.5283	3.2105		2.71114	4.42214		49	44.815	18.1991		37.0237	29.3838		49	0	0		0	0		49	65.7278	35.1944		73.1618	61.3696		49	106.193	103.696		70.9367	53.1149		49	5.9388	19.8436		6.77009	33.2727
50	1.952	3.0028		2.09316	4.05948		50	42.925	15.3271		35.4623	24.1743		50	0	0		0	0		50	71.4444	36.6111		79.5902	64.0339		50	119.86	115.983		80.0663	61.6293		50	7.5838	21.1061		8.64535	36.2357
51	2	2.8575		2.14463	3.80577		51	28.361	12		23.4303	18.1392		51	0	0		0	0		51	61.4833	27.8667		68.3888	47.5893		51	130.604	127.622		87.2432	69.6947		51	8.9773	21.0566		10.2339	36.1196
52	2	3		2.14463	4.05459		52	12.388	10.0444		10.2343	14.5919		52	0	0		0	0		52	38.9333	15.1111		43.0311	23.6013		52	116.162	120.736		77.596	64.9229		52	12.5279	22.7218		14.2815	40.0277
53	2.1559	3		2.31181	4.05459		53	6.505	9.0742		5.37408	12.832		53	0.2744	0.9577		0.297263	1.8266		53	17.1167	8.7389		18.4982	11.6179		53	91.064	117.988		60.8306	63.0187		53	14.8978	22.7322		16.9831	40.0521
54	2.9217	3.2947		3.13299	4.56916		54	2.549	8.0247		2.10585	10.9283		54	3.8692	2.8998		4.19158	5.53072		54	5.4	7.0333		5.32264	8.41034		54	73.436	95.956		49.0551	47.7513		54	20.3278	25.2487		23.1732	45.9583
55	3.8133	4.7421		4.08907	7.09645		55	0.724	8.0335		0.59813	10.9443		55	15.5925	8.2258		16.8917	15.6889		55	2.6667	5.5833		2.24902	5.6835		55	41.545	79.273		27.752	36.1906		55	30.8314	29.5624		35.1471	56.0824
56	3.217	5.1513		3.44964	7.81095		56	0.634	9.624		0.523776	13.8293		56	34.7371	14.9451		37.6314	28.5044		56	1.8222	4.7556		1.29937	4.12694		56	44.794	72.023		29.9223	31.1667		56	41.3292	32.6719		47.1143	63.3803
57	2.7338	4.7047		2.9315	7.03114		57	3.044	11.5541		2.51479	17.3303		57	49.5792	20.2616		53.7102	38.6445		57	0.6667	5		0	4.58655		57	32.827	61.405		21.9284	23.8088		57	48.4487	30.2862		55.2304	57.7811
58	2.6667	3.6846		2.85955	5.24996		58	11.504	13.5418		9.50398	20.9359		58	61.0415	23.3039		66.1275	44.447		58	0.6667	3.3222		0	1.43131		58	24.426	66.03		16.3165	27.0137		58	50.6573	26.4561		57.7481	48.792
59	2.6667	2.8176		2.85955	3.7361		59	31.739	15.4448		26.221	24.3878		59	55.0607	18.3991		59.6484	35.0922		59	0.6667	3.2806		0	1.35308		59	19.948	65.56		13.3252	26.6881		59	45.2732	22.3123		51.6104	39.0667
60	2.7517	2.6846		2.95069	3.50387		60	63.53	18.2009		52.485	29.3871		60	33.4859	11.6811		36.276	22.2791		60	0.6667	4.3333		0	3.33277		60	29.518	62.237		19.718	24.3853		60	34.3413	19.1509		39.1483	31.647
61	3.5749	2.5041		3.83343	3.1887		61	98.717	27.3671		81.5546	46.0138		61	12.123	3.8314		13.1331	7.30754		61	1.15	4.4917		0.543475	3.63065		61	25.298	66.699		16.899	27.4773		61	22.5369	15.838		25.6915	23.8717
62	5.1095	3.9677		5.479	5.74428		62	101.967	32.2714		84.2396	54.9098		62	2.5036	0.106		2.7122	0.202171		62	1.3111	5.2667		0.724634	5.08811		62	37.294	62.054		24.9123	24.2585		62	13.3333	15.3333		15.1996	22.6872
63	6.8433	5.7776		7.33819	8.90452		63	76.79	34.0241		63.4397	58.0891		63	0	0		0	0		63	1.9333	6.6833		1.4243	7.75214		63	34.461	66.101		23.0199	27.0629		63	7.4872	15.8669		8.53523	23.9395
64	9.4732	8.0095		10.1583	12.8016		64	42.502	30.0131		35.1129	50.8135		64	0	0		0	0		64	2.5778	8.4889		2.14905	11.1477		64	39.962	72.875		26.6945	31.7571		64	3.6774	16.8678		4.19215	26.2886
65	18.0907	17.4814		19.399	29.3404		65	21.542	34.9018		17.7968	59.6811		65	0	0		0	0		65	3.7778	10.9306		3.49846	15.7395		65	51.66	95.5		34.5088	47.4353		65	0.9553	19.888		1.08902	33.3769
66	33.8674	37.6251		36.3166	64.513		66	19.483	43.0377		16.0958	74.439		66	0	0		0	0		66	4.5333	14.1333		4.34803	21.7625		66	69.455	104.545		46.3958	53.7032		66	0	21.7425		0	37.7294
67	62.5322	57.9488		67.0543	100		67	32.092	44.0304		26.5127	76.2397		67	0	0.6667		0	1.27158		67	6.3278	16.6167		6.36596	26.4327		67	92.715	104.74		61.9335	53.8383		67	0	23.6034		0	42.0968
68	79.07	56.3329		84.7881	97.1785		68	44.501	40.1141		36.7643	69.1358		68	7.7806	8.3914		8.42888	16.0047		68	9.6	21.6444		10.0456	35.8877		68	112.53	120.582		75.1698	64.8162		68	0	24.3621		0	43.8775
69	72.0342	38.174		77.2435	65.4715		69	49.056	37.4939		40.5274	64.383		69	31.6956	18.8513		34.3365	35.9546		69	23.2833	38.375		25.4326	67.351		69	137.531	122.393		91.8705	66.0712		69	0	24.2797		0	43.6841
70	52.4388	17.7446		56.231	29.8		70	61.876	35.8484		51.1186	61.3982		70	57.9259	25.1495		62.7523	47.967		70	45	53.3889		49.8532	95.5859		70	149.701	132.579		100	73.1297		70	0	22.407		0	39.2889
71	26.2218	5.1198		28.1181	7.75595		71	66.368	35.7475		54.8296	61.2152		71	80.0197	39.337		86.687	75.0265		71	62.7556	55.7361		69.8195	100		71	140.857	136.524		94.0922	75.8634		71	0	19.9364		0	33.4905
72	5.6685	2.8803		6.07843	3.84558		72	45.366	38.3825		37.4789	65.9949		72	92.3088	52.4308		100	100		72	70.8	47.2667		78.8655	84.0726		72	110.122	151.891		73.5613	86.5122		72	0.0499	19.6993		0.0568848	32.934
73	3.1812	2.4094		3.41126	3.02335		73	21.044	41.4949		17.3854	71.6405		73	82.5887	51.8135		89.47	98.8226		73	67.9167	37.3472		75.6232	65.4181		73	81.304	145.484		54.3109	82.0724		73	1.6998	18.2353		1.93773	29.4981
74	4.4009	2.3333		4.71916	2.89047		74	4.832	41.8831		3.99194	72.3447		74	51.1401	34.849		55.4011	66.4667		74	57.8667	26.8556		64.3219	45.6878		74	57.877	126.017		38.6617	68.5825		74	0.281	19.4464		0.320333	32.3405
75	6.2658	2.4698		6.71892	3.12881		75	1.025	40.2089		0.8468	69.3078		75	26.3881	17.9867		28.5868	34.3056		75	46.0833	21.1667		51.0714	34.9894		75	37.121	94.835		24.7968	46.9745		75	0	20.4553		0	34.7083
76	7.3129	2.7325		7.84175	3.58751		76	0	36.3366		0	62.2838		76	9.4622	7.47		10.2506	14.2474		76	35.3333	20.8222		38.9829	34.3415		76	24.878	88.693		16.6185	42.7184		76	0	22.2137		0	38.8352
77	7.9374	3.0765		8.51141	4.18817		77	0	31.2397		0	53.0384		77	0.5391	0.9434		0.584018	1.79932		77	28.6333	23.2778		31.4487	38.9595		77	24.455	82.091		16.3359	38.1434		77	0.3276	22.8131		0.373456	40.242
78	20.3935	4.766		21.8683	7.13818		78	0	35.5568		0	60.8693		78	0	0		0	0		78	29.8	26.2667		32.7607	44.5803		78	16.208	67.431		10.8269	27.9846		78	2.3222	22.375		2.64725	39.2138
79	54.7127	11.3801		58.6694	18.687		79	0	40.1404		0	69.1835		79	0	0		0	0		79	36.1167	26.3556		39.8638	44.7475		79	12.748	62.677		8.51564	24.6902		79	4.7634	20.8609		5.43016	35.6603
80	83.5774	25.1767		89.6215	42.777		80	0	40.3902		0	69.6367		80	0	0.2222		0	0.423797		80	45.1111	25.6667		49.9781	43.452		80	9.374	59.917		6.26182	22.7777		80	7.4506	21.0139		8.49351	36.0194
81	93.256	35.9233		100	61.5416		81	0	34.9564		0	59.7802		81	0	2.2244		0	4.24254		81	55.15	25.9333		61.267	43.9534		81	10.174	56.075		6.79621	20.1153		81	11.9403	22.3035		13.6117	39.046
82	80.7815	38.9316		86.6234	66.7943		82	0	32.1665		0	54.7195		82	0	2.7761		0	5.29479		82	50.4	22.7333		55.9255	37.9355		82	7.076	61.17		4.72676	23.646		82	16.3587	21.5732		18.6485	37.332
83	48.8951	29.4151		52.4311	50.1777		83	0.708	34.1676		0.584911	58.3494		83	0	1.7672		0	3.37054		83	34.0944	18.2333		37.5897	29.4729		83	4.618	66.597		3.08482	27.4067		83	25.0036	21.9968		28.5035	38.3262
84	23.4474	16.1047		25.143	26.9365		84	4.287	37.3209		3.54169	64.0692		84	0	1.2277		0	2.34156		84	18.1333	16.6		19.6413	26.4013		84	11.277	64.789		7.53302	26.1538		84	33.5373	21.8058		38.2317	37.8779
85	9.8401	5.66		10.5517	8.69918		85	10.558	39.1872		8.72245	67.4545		85	0	1.1392		0	2.17277		85	10.1944	16.9167		10.714	26.9969		85	13.603	58.919		9.08678	22.0861		85	48.4879	22.4678		55.2751	39.4316
86	6.6601	3.3835		7.14174	4.72421		86	21.201	40.7229		17.5151	70.2401		86	0	2.0978		0	4.00108		86	8.3556	15.1556		8.64624	23.685		86	12.809	67.61		8.55639	28.1086		86	65.9317	21.7787		75.1606	37.8143
87	6.4005	2.0403		6.86337	2.37887		87	40.117	45.4798		33.1425	78.8688		87	0	3.4758		0	6.62931		87	6.3667	14.4167		6.4097	22.2954		87	12.534	77.017		8.37269	34.6273		87	79.1034	21.8959		90.176	38.0894
88	5.9075	1.2148		6.33471	0.937474		88	61.434	49.4676		50.7534	86.1023		88	0	5.3088		0	10.1253		88	5.2889	13.6667		5.19771	20.885		88	13.182	69.909		8.80555	29.7017		88	87.7211	22.3292		100	39.1063
89	3.9148	1.5369		4.19791	1.49989		89	80.58	48.1558		66.5708	83.7228		89	0	6.6418		0	12.6677		89	4.8278	9.5		4.67919	13.0492		89	19.585	63.561		13.0827	25.3028		89	82.7832	24.3151		94.3709	43.7672
90	3.3444	2.207		3.58626	2.66994		90	99.017	46.1783		81.8025	80.1358		90	0	5.8147		0	11.0902		90	4.6667	9.6667		4.49804	13.3627		90	20.668	61.639		13.8062	23.971		90	79.1693	24.0335		90.2511	43.1063
91	3.6644	2.2478		3.9294	2.74118		91	121.044	43.1225		100	74.5928		91	0	4.777		0	9.11106		91	4.0222	10.3972		3.77329	14.7364		91	22.941	67.986		15.3245	28.3692		91	74.2716	26.2503		84.6679	48.309
92	4	2.5751		4.28927	3.31268		92	119.466	43.6631		98.6963	75.5734		92	0	4.0603		0	7.74411		92	4	10.0444		3.74833	14.073		92	25.734	80.73		17.1903	37.2003		92	67.531	27.3202		76.9838	50.82
93	3.9016	3.0334		4.18375	4.11291		93	110.621	48.4607		91.3891	84.2759		93	0	3.2687		0	6.23431		93	4	11.2083		3.74833	16.2618		93	27.78	92.367		18.557	45.2643		93	55.5	26.0833		63.2687	47.9171
94	3.35	3.3221		3.59226	4.617		94	102.382	53.3268		84.5825	93.1026		94	0	1.8856		0	3.59636		94	4	12.0111		3.74833	17.7715		94	32.399	107.836		21.6425	55.9837		94	41.7614	23.0248		47.607	40.7389
95	3.3333	2.8098		3.57435	3.72248		95	80.494	57.1293		66.4998	100		95	0	2.0373		0	3.88569		95	3.4444	13.3333		3.12355	20.258		95	50.947	142.108		34.0325	79.7329		95	29.9355	21.2272		34.1258	36.52
96	2.4767	2.4113		2.65581	3.02667		96	55.731	53.8011		46.0419	93.9629		96	0	2.2127		0	4.22023		96	3.3333	13.6667		2.99862	20.885		96	72.107	164.681		48.1673	95.3752		96	19.7107	19.4346		22.4697	32.3128
97	2.9396	2.6133		3.15218	3.37938		97	33.229	41.7608		27.452	72.1228		97	0	1.1378		0	2.1701		97	4.2278	13.5056		4.00449	20.582		97	89.929	171.355		60.0724	100		97	13.3545	18.4056		15.2238	29.8978
98	3.102	2.9649		3.32633	3.9933		98	21.622	28.7596		17.8629	48.5397		98	0	0.4659		0	0.8886		98	5.3111	13.3111		5.22267	20.2163		98	91.924	167.777		61.4051	97.5206		98	10.9958	18.2997		12.535	29.6492
99	2.5918	2.9414		2.77923	3.95227		99	13.723	18.0211		11.3372	29.061		99	0	0.2463		0	0.469762		99	7.25	12.5917		7.40298	18.8634		99	87.273	150.727		58.2982	85.7056		99	8.0841	18.456		9.21568	30.0161
100	1.9153	3.0989		2.05381	4.22728		100	9.065	12.7882		7.48901	19.5689		100	0	0.3535		0	0.674222		100	8.4444	13		8.74609	19.6312		100	79.937	149.98		53.3978	85.1879		100	7.9625	17.4662		9.07706	27.693
101	2.3874	3.1754		2.56005	4.36085		101	6.187	8.5708		5.11136	11.9189		101	0	0.8184		0	1.56091		101	7.9111	14.4722		8.14639	22.3998		101	60.688	149.863		40.5395	85.1069		101	8.0241	20.1202		9.14729	33.9219
102	2.085	4.2298		2.23578	6.20193		102	4.647	7.01		3.8391	9.08773		102	0	0.401		0	0.764818		102	7.1333	15.4667		7.27175	24.2701		102	43.328	156.429		28.943	89.6568		102	9.6691	24.7943		11.0225	44.8918
103	1.7002	5.1647		1.82315	7.83435		103	5.257	6.6847		4.34305	8.49766		103	0	0		0	0		103	6.6944	15.1222		6.7782	23.6222		103	26.088	150.799		17.4267	85.7555		103	15.9936	29.5219		18.2323	55.9873
104	1.3154	5.089		1.41053	7.70217		104	5.533	5.8224		4.57107	6.93352		104	0	0		0	0		104	5.6	13.9111		5.54754	21.3446		104	22.466	136.472		15.0072	75.8274		104	26.4752	31.0496		30.1811	59.5728
105	0.9306	4.1719		0.997898	6.10083		105	5.56	4.4863		4.59337	4.50994		105	0	0.5871		0	1.11976		105	4.3333	10.5417		4.12312	15.0082		105	16.609	116.3		11.0948	61.849		105	41.03	30.8084		46.7732	59.0067
106	1.2198	3.1079		1.30801	4.24299		106	6.555	3.208		5.41539	2.19121		106	0	1.5124		0	2.88456		106	3.6889	7.1778		3.39849	8.68209		106	20.063	89.92		13.402	43.5686		106	55.0087	30.4261		62.7086	58.1095
107	1.3333	2.3714		1.42972	2.957		107	8	2		6.60917	0		107	0	2.6624		0	5.07793		107	3.55	5.5306		3.2423	5.58439		107	17.246	82.532		11.5203	38.449		107	64.166	27.8935		73.1477	52.1655
108	1.1096	1.8401		1.18984	2.0293		Min	0	2					108	0	2.2388		0	4.27001		108	4	4.8667		3.74833	4.33587		108	10.041	77.485		6.70737	34.9516		108	63.5657	25.9591		72.4634	47.6256
109	0.7104	1.5354		0.761774	1.49727		Max	121.044	57.1293					109	0	1.3405		0	2.5567		109	4.35	4.6444		4.1419	3.91782		109	3.976	64.972		2.65596	26.2806		109	54.4846	20.9035		62.1112	35.7603
110	0.34	2.1524		0.364588	2.57461									110	0	0.2828		0	0.539378		110	4.4444	4.5556		4.24806	3.75082		110	4.455	71.273		2.97593	30.6469		110	37.7697	16.1075		43.0566	24.5042
111	0.0396	2.0553		0.0424638	2.40506									111	0	0.0759		0	0.144762		111	3.85	4.0083		3.57965	2.72158		111	2.966	77.095		1.98128	34.6814		111	20.7934	12.8931		23.704	16.9601
112	0.294	2.1312		0.315261	2.53759									112	0.8352	0.4792		0.904789	0.913967		112	3.3333	3.4222		2.99862	1.61937		112	4.317	57.189		2.88375	20.8873		112	7.1488	10.3972		8.14946	11.1023
113	0.349	2.3685		0.374239	2.95194									113	7.0547	1.4798		7.6425	2.82239		113	3.1667	3.9944		2.81127	2.69544		113	3.156	51.986		2.1082	17.2818		113	0	9.105		0	8.06957
114	0.8949	2.3333		0.959617	2.89047									114	20.1791	1.6396		21.8604	3.12717		114	2.9333	4.8		2.54881	4.21044		114	0.032	47.372		0.0213759	14.0845		114	0	8.0508		0	5.5954
115	1.5077	2.387		1.61673	2.98424									115	37.8688	4.8243		41.024	9.20127		115	2.6944	4.9583		2.28017	4.50813		115	0.082	29.486		0.0547759	1.69013		115	0	7.445		0	4.17361
116	2.0173	2.66		2.16319	3.46092									116	55.7434	10.5718		60.388	20.1633		116	2.7556	5.8667		2.34899	6.21646		116	0	44.757		0	12.2724		116	0	7.9761		0	5.42008
117	3.097	3.3242		3.32097	4.62067									117	69.0074	17.5394		74.7571	33.4525		117	3.3333	4.975		2.99862	4.53954		117	0	44.888		0	12.3631		117	0	6.2583		0	1.38847
118	6.174	3.7587		6.62049	5.37935									118	49.2518	20.0058		53.3555	38.1566		118	3.3556	4.4444		3.02369	3.5417		118	0	35.217		0	5.6615		118	0	6.1004		0	1.01788
119	10.1901	5.9138		10.927	9.14234									119	24.8866	15.4004		26.9602	29.3728		119	3.8333	3.5083		3.56087	1.78129		119	0	37.157		0	7.00585		119	0	6.259		0	1.39011
120	15.5347	12.7752		16.6581	21.1229									120	5.5707	6.9846		6.03485	13.3216		120	4	3.6667		3.74833	2.07917		120	0	38.786		0	8.13468		120	0	7.0201		0	3.17638
121	23.7071	24.9509		25.4215	42.3828									121	0.1895	1.3544		0.205289	2.58321		Min	0.6667	2.5611					121	0	54		0	18.6774		121	0	7.0525		0	3.25243
122	42.9727	35.5506		46.0804	60.8908									122	0	0.0707		0	0.134844		Max	89.5944	55.7361					Min	0	27.047					122	0	7.9771		0	5.42243
123	61.8127	40.0093		66.2828	68.6761									123	0	0		0	0									Max	149.701	171.355					123	0	9.5722		0	9.16608
124	68.1289	38.1412		73.0558	65.4142									124	0	0		0	0																124	0	9		0	7.82314
125	60.9455	31.1126		65.3529	53.1416									125	0	0		0	0																Min	0	5.6667
126	39.3935	17.3313		42.2423	29.0783									126	0	0		0	0																Max	87.7211	48.2749
127	20.3042	7.1202		21.7725	11.2488									127	0	0		0	0
128	6.7988	3.9956		7.29047	5.79299									128	0	0		0	0
129	3.9463	3.3052		4.23168	4.5875									129	0	0		0	0
130	3.6187	2.9938		3.88039	4.04376									130	0	0		0	0
131	3.3504	2.7383		3.59269	3.59764									131	0	0		0	0
132	2.5079	2.0307		2.68926	2.36211									132	0	0		0	0
133	2.4745	1.7259		2.65345	1.8299									133	0	0		0	0
134	2.9172	2.3238		3.12816	2.87389									134	0	0		0	0
135	2.3912	2.6398		2.56412	3.42565									Min	0	0
136	1.6689	2.1573		1.78959	2.58316									Max	92.3088	52.4308
137	1.2841	1.6667		1.37696	1.72653
138	0.8993	1.6667		0.964335	1.72653
139	1.2366	1.8756		1.32603	2.09129
140	1.2515	1.4803		1.342	1.40106
141	1.193	1.2981		1.27927	1.08292
142	1.1616	1.5539		1.2456	1.52957
143	0.3087	1.3199		0.331024	1.12099
144	0	1.3369		0	1.15067
145	0.334	1.0917		0.358154	0.722531
146	1.0291	1.0895		1.10352	0.71869
147	1.129	1.5048		1.21065	1.44384
148	1.0183	2.0349		1.09194	2.36944
149	1.3333	2		1.42972	2.3085
Min	0	0.6779
Max	93.256	57.9488

## Sheet: Fig 2
Fig 2
Fig 2A								Fig 2B							Fig 2C								Fig 2D								Fig 2R							Fig 2F							Fig 2G
Time (h)	rTgTah18-mAID-HA -IAA			rTgTah18-mAID-HA +IAA				rTgDre2-mAID-HA -IAA			rTgDre2-mAID-HA +IAA				Time (h)	rHA-mAID-TgNar1 -IAA			rHA-mAID-TgNar1+-IAA				Time (h)	rTgCIA1-mAID-HA -IAA			rTgCIA1-mAID-HA +IAA				rTgCIA2-mAID-HA -IAA			rTgCIA2-mAID-HA +IAA				rTgMMS19-mAID-HA -IAA			rTgMMS19-mAID-HA +IAA				WT (RH∆ku80/Tir1-FLAG) -IAA			WT (RH∆ku80/Tir1-FLAG) +IAA
2 h	0.30993	0.32781	0.274169	0.846346	-0.172845	0.166885		0.274445	-1.06587	0.102119	0.331887	0.599949	0.619096		0	0.166137	0.317827	0.144467	0.231147	0.404507	0.361167		2 h	-0.181103	0.081184	-0.0499594	0.324736	0.699432	0.118654		0.777759	0.532829	0.803541	0.700413	0.507047	0.726195		0.570927	0.439174	0.215195	0.636803	0.45235	0.109794		0.4768	-0.500058	-0.430283	0.0407024	0.127922
20 h	0.94767	0.679461	0.429133	0.214567	0.357611	0.607939		0.153178	0.172326	0.363799	-0.172326	0.746745	-0.21062		22	-0.10835	0.19503	-0.0433401	0.10835	0.2167	-0.0650101		20 h	0.412165	-0.0187348	0.562043	0.749391	-0.224817	0.281022		0.37384	0.0644551	0.50275	0.476968	0.618769	0.592987		-0.0263505	0.355731	0.237154	0.289855	0.395257	0.566535		0.418653	-0.139551	-1.39551	-0.104663	0.366322
32 h	1.14436	1.10859	1.25164	1.18012	0.858267	1.48409		2.08706	1.01481	0.957365	1.53178	1.68496	1.0531		47	2.08032	2.10199	2.34036	0.476741	0.606761	0.563421		32 h	1.21776	1.70486	0.374696	1.21776	0.730656	1.10535		1.67583	1.12152	0.87659	0.657442	0.580096	0.167583		1.13307	1.31752	0.685112	0.223979	0.329381	0.210804		1.39551	0.715199	-0.680312	0.94197	1.44784
44 h	3.10526	4.33902	3.83836	0.423173	0.619859	1.53177		3.53587	3.28695	3.11463	2.36788	1.46796	1.41052		71	18.5279	18.5929	16.9243	0.476741	0.628431	0.736781		44 h	2.59789	3.49716	2.46675	1.77356	0.949229	1.15531		5.52166	5.12204	4.72241	0.635957	1.37075	0.867996		3.10057	3.6144	3.20597	0.465525	0.702679	0.742205		3.97139	3.11664	1.35481	2.71543	3.41319
53 h	8.62439	8.10585	7.48003	0.596019	0.846346	0.882108		7.78019	6.66965	6.17182	0.829717	1.04034	0.580802		96	88.5727	82.3967	74.3571	1.35077	1.48079	0.917365		53 h	6.52595	8.9802	5.66415	1.37388	0.41841	0.736901		12.8266	12.2465	11.4988	0.812135	0.644551	0.979718		7.19368	8.3004	7.69433	-0.0527009	0.632411	0.777339		8.37888	7.50669	3.0585	5.58786	6.35539
68 h	31.9108	33.2161	31.6605	0.190726	0.0834426	0.691382		29.8826	25.7467	23.4874	0.587184	0.836099	0.855246		120	99.3571	94.9364	99.1404	2.31869	2.79543	1.82028		68 h	23.4872	33.6976	25.1171	0.480859	-0.45588	-0.380941		47.9589	45.0455	44.3108	1.44809	1.577	1.24184		30.1625	31.6381	29.2534	0.953008	0.992534	0.636803		29.1255	28.7766	20.9966	22.6015	24.6424
78 h	61.4614	63.6071	60.7105	0.488735	1.56157	1.07879		58.9801	51.8956	47.1471	1.92111	1.59561	1.04034		144	101.546	96.8217	101.632	5.89425	6.08928	4.11731		78 h	49.2974	66.4398	48.6792	0.81184	0.924249	1.05539		82.219	79.7955	81.2264	1.90787	1.17308	0.941045		57.747	62.2266	57.0883	1.4888	1.47563	1.50198		59.7162	55.3029	46.5636	47.1741	49.6162
92 h	112.081	104.625	101.711	0.506616	0.828466	0.846346		107.614	96.5088	90.8221	2.95507	2.74445	3.35716										92 h	93.0994	106.72	91.6942	1.5987	2.85393	2.61038		107.584	108.525	106.669	1.73599	1.36215	1.05277		105.239	103.882	103.579	0.917874	1.0101	1.12868		106.431	98.0579	91.2548	94.133	99.0173
102 h	112.081	104.625	101.711	1.26952	0.339731	0.840386		117.411	109.255	107.206	3.9252	3.12101	2.79551										102 h	108.456	113.064	103.06	2.0983	2.97883	3.69075		90.8946	94.5557	92.4416	0.992609	1.40512	0.966827		94.9275	92.5692	98.2609	1.05402	1.14625	1.29117		114.031	106.861	108.606	111.083	113.193
114 h	103.725	97.2881	98.9868	1.71653	1.21588	1.9311		103.912	96.4067	99.6809	5.28466	4.23155	3.46566										114 h	99.6878	103.491	96.8213	3.63455	4.27153	5.75158		100.198	101.77	98.032	1.55552	1.83912	1.34926		102.222	96.5173	101.26	0.904699	1.2209	0.904699		100.215	97.302	102.483	101.157	101.314
Repeat 1															*
Time (h)	rTgTah18-mAID-HA -IAA			rTgTah18-mAID-HA +IAA				rTgDre2-mAID-HA -IAA			rTgDre2-mAID-HA +IAA				Time (h)	rHA-mAID-TgNar1 -IAA			rHA-mAID-TgNar1+-IAA				Time (h)	rTgCIA1-mAID-HA -IAA			rTgCIA1-mAID-HA +IAA				rTgCIA2-mAID-HA -IAA			rTgCIA2-mAID-HA +IAA				rTgMMS19-mAID-HA -IAA			rTgMMS19-mAID-HA +IAA				WT (RH∆ku80/Tir1-FLAG) -IAA			WT (RH∆ku80/Tir1-FLAG) +IAA
1	0.987692	0.562225	0.653396	0.136757	0.942106	1.33718		0.809105	1.5373	1.66676	1.00329	1.00329	0.323642		0	0.166013	0.120736	-0.218835	-0.0830063	0.0754603	0.0980984		1	0.680272	-0.419742	-0.318425	1.30265	0.680272	0.622377		0.467709	1.07715	-0.311806	1.14801	0.779515	0.807861		1.21218	1.16556	1.32097	1.08786	0.854745	0.839204		1.2319	1.13714	1.12135	0.726507	0.837062
16	1.1599	1.29666	1.08393	0.552094	1.66135	1.93486		1.36469	1.55888	1.96343	1.17051	1.55888	1.29996		23	0.0227274	0.0235758	0.0228613	0.0225488	0.0227274	0.0228613		16	1.48116	0.352198	0.51141	2.14696	1.04694	0.685097		1.56375	0.869278	0.628337	1.60627	1.20943	1.15274		1.77683	1.45048	1.51264	0.891007	1.90116	1.82346		1.88471	1.56883	1.42669	1.42669	1.78994
26	1.50433	1.33718	1.33718	0.273515	1.38277	1.36757		2.08749	1.74767	2.63768	1.58585	1.06802	1.74767		48	2.91277	2.91277	2.61847	0.105644	0.332025	0.445216		26	2.12766	0.202634	0	1.44739	1.65002	0.940802		1.84249	0.977937	0.595266	1.6299	0.411017	0.807861		1.78719	2.09801	2.37775	1.4453	1.30543	0.870286		2.33746	1.86365	2.14793	1.99	1.65833
40	3.23153	3.53543	3.07957	0.891455	0.55716	1.56005		4.13722	4.49323	4.26668	1.79082	2.30865	1.88791		71.5	22.4872	21.559	19.2726	0.301841	0.211289	0.0980984		40	2.88995	2.33994	2.13731	0.704395	0.950451	1.3123		3.22672	3.75112	2.37634	1.07242	2.09288	1.10077		3.77124	2.52797	3.18069	1.1293	1.40903	1.5489		4.00632	3.73783	4.60648	3.40616	4.0379
50	7.09619	6.19967	7.17216	0.060781	1.06367	1.2916		7.83214	8.72215	8.02632	0.938562	2.86423	1.63439		96	90.2581	87.8358	84.1684	1.47148	1.67522	1.83369		50	6.94746	6.87509	6.35403	1.25923	1.62107	0.955276		6.78887	7.58256	5.79676	1.68659	1.60155	1.30392		6.02984	5.84335	6.44944	1.6007	0.916908	1.21218		7.04396	6.39642	7.81785	6.91761	6.79126
62	22.565	20.8783	21.8204	0.911716	1.6107	0.516639		23.3831	24.2408	22.7844	1.92567	3.67334	1.97422		120	99.6755	101.736	98.5889	3.84848	4.00694	4.66345		62	21.1608	22.0437	22.6227	1.14344	0.998697	1.17238		20.9619	23.2437	19.7005	1.5732	1.38895	1.81414		17.53	16.8618	16.3179	1.77165	0.901368	1.81828		21.3214	21.6373	25.2698	22.0479	20.6897
74	42.5923	42.4859	44.9324	-0.410272	1.01808	0.471053		47.9152	48.2712	45.8439	1.60203	3.26878	2.54059										74	44.6085	48.4441	50.5862	1.20133	1.6645	1.53423		45.2119	50.7394	44.2056	2.12595	1.89918	1.61572		35.9459	33.4128	34.0499	1.74057	1.35205	1.49192		43.7326	40.6844	52.4191	43.6062	42.3111
86	82.3228	84.0855	92.4885	-0.0962366	0.177278	0.87626		90.3878	89.6596	93.8023	2.45429	4.52559	2.98829										86	81.5555	90.7174	94.3069	1.71757	1.50046	2.10836		91.893	97.5764	90.0931	2.33382	1.7669	1.69604		77.9942	72.2596	68.017	1.90634	1.28471	1.68877		83.543	80.6844	103.411	89.9079	87.5072
98	92.9342	95.1983	107.355	0.395077	0.89652	0.881325		98.1283	97.1088	106.818	3.80279	4.4339	4.32062										98	94.5433	100.811	105.196	2.99609	2.86583	2.66319		102.513	102.031	105.915	2.50862	1.82832	1.2614		103.766	96.1977	94.6747	2.33112	2.22234	2.05139		97.3993	94.9513	110.05	102.374	102.943
114	97.2851	99.2453	103.47	0.415337	0.628071	0.780023		99.1855	96.8391	103.975	4.89239	5.44258	4.9733										114	97.3127	99.4548	103.232	3.20355	3.29039	4.36146		98.989	98.5638	102.447	1.91808	2.1165	1.46454		100.446	99.4354	100.119	1.79237	1.82346	2.77145		96.2832	97.8784	105.838	102.079	102.222
Repeat 2															†
Time (h)	rTgTah18-mAID-HA -IAA			rTgTah18-mAID-HA +IAA				rTgDre2-mAID-HA -IAA			rTgDre2-mAID-HA +IAA				Time (h)	rHA-mAID-TgNar1 -IAA			rHA-mAID-TgNar1+-IAA				Time (h)	rTgCIA1-mAID-HA -IAA			rTgCIA1-mAID-HA +IAA				rTgCIA2-mAID-HA -IAA			rTgCIA2-mAID-HA +IAA				rTgMMS19-mAID-HA -IAA			rTgMMS19-mAID-HA +IAA				WT (RH∆ku80/Tir1-FLAG) -IAA			WT (RH∆ku80/Tir1-FLAG) +IAA
26	1.57871	0.932191	1.08254	1.14269	0.646519	0.811908		0.906066	0.890709	0.906066	0.41464	0.921423	1.13642		0	0.195977	0.0103146	-0.144404	-0.051573	0.103146	-0.391955		26	1.99911	1.71776	1.49563	1.48082	0.947727	1.05138		0.792679	0.580009	0.618676	0.116002	1.27602	0.386673		1.00018	0.947535	0.614143	0.473767	0.386033	0.824706		0.945347	0.664697	0.5613	1.35894	1.07829
48	8.74555	10.8054	11.5872	0.400942	0.50619	1.13767		5.41592	7.18198	6.82877	1.00845	1.40773	0.593806		23.5	0.546674	0.732336	0.330067	0.206292	0.639505	0.175348		48	12.049	13.6334	12.1674	0.720667	0.86875	1.46108		1.81092	2.06225	2.33293	0.07089	0.302894	0.515564		3.04732	3.7492	2.74902	1.39791	1.08206	0.818857		5.87395	6.39094	6.68636	6.18415	7.49877
54	16.2732	19.7464	21.7611	1.4033	1.11763	1.31309		10.8933	12.9358	13.3658	1.5869	1.64832	1.21833		48	5.18824	5.83806	5.25013	0.206292	0.577617	0.175348		54	22.2617	24.9124	22.1877	1.32287	0.878622	0.923047		3.6025	4.22118	4.37585	0.489785	0.528453	1.08913		6.41048	5.28748	4.55051	0.760367	1.4447	1.4096		11.8808	13.4023	12.2797	11.3343	13.033
72	70.23	81.0254	86.3479	1.77417	1.21786	1.33814		53.8879	59.9846	60.6604	2.47249	2.96391	2.59534		72	37.3801	40.5982	34.9046	0.990201	1.17586	0.89737		72	82.4819	88.1682	89.2492	2.29528	2.96165	1.82141		21.7117	18.889	18.7923	1.45002	1.41136	1.50802		26.8293	23.3374	22.7057	0.824706	1.05282	0.40358		56.6765	58.065	59.7784	57.3855	58.9365
84	84.2881	91.3547	102.797	0.826943	1.14269	1.14269		81.0545	84.1874	87.7502	3.16355	2.36499	2.90248		119	118.958	129.881	117.504	4.09489	3.94018	4.55905		84	88.1978	91.3372	103.732	3.28743	3.45032	2.53221		42.4567	38.5706	41.3933	0.0966682	0.618676	1.12135		54.9044	45.4992	47.0784	0.596596	1.10546	0.421127		80.9897	77.8139	86.0118	83.9291	84.5938
96	96.5419	96.0156	105.563	0.481131	0.992332	0.646519		99.2373	96.8876	104.167	3.67034	4.17712	4.40747		144.5	97.2357	106.828	95.936	8.02476	7.59154	8.58174		96	97.0976	94.4765	110.262	5.04961	4.72383	5.04961		86.634	80.6793	87.9487	1.60469	0.464007	1.06335		97.368	84.9447	93.0339	1.73715	0.947535	0.807159		101.137	94.387	100.547	101.699	99.4682
105	98.7771	97.0481	104.175	1.30306	1.78419	1.18278		100.507	96.3757	103.117	5.20092	5.86127	5.69235										105	97.0927	93.1685	109.739	7.08821	6.95493	7.31033		104.995	103.796	109.673	0.863569	2.17826	1.13424		110.75	100.45	111.277	1.39791	2.24016	1.08206		102.226	96.9079	100.867	103.924	100.084
																							120								96.8551	99.4264	103.719	1.84958	0.747567	1.71425		100.959	94.5546	104.486	2.24016	1.80149	0.853951
											* (WT Control for Fig 2C Repeat 1)								† (WT Parental for Fig 2C Repeat 2)
											Time (h)	WT (RH∆ku80/Tir1-FLAG) -IAA			WT (RH∆ku80/Tir1-FLAG) +IAA				Time (h)	WT (RH∆ku80/Tir1-FLAG) -IAA			WT (RH∆ku80/Tir1-FLAG) +IAA
											0	0.240124	-0.0154919	-0.0387297	0.333075	-0.131681	0.100697		0	0.183735	-0.338459	-0.222416	0.00967024	0.357799	0.444831
											23	0.0244753	0.0238336	0.0244753	0.0250253	0.0235128	0.0241086		23.5	0.077362	0.0193405	0.541534	0.077362	0.541534	0.39648
											48	4.96514	5.31371	4.66305	6.59179	6.4756	5.84818		48	6.28566	6.19863	6.72082	6.05357	6.54676	5.87951
											71.5	32.5174	36.9791	33.9582	39.0473	41.3478	40.1162		72	44.2414	43.255	47.2585	45.4598	44.7055	44.3284
											96	102.874	101.27	98.9698	113.703	110.077	113.935		119	112.571	117.619	121.739	111.411	112.426	119.302
											120	101.201	99.0163	99.7831	101.503	99.7599	106.987		144.5	94.7007	100.793	104.506	94.7587	93.3952	100.677
[truncated: 1 more columns]

## Sheet: Fig 3
Fig 3B
		Fig 3A				Repeat 1			Repeat 2			Repeat 3				Repeat 4
	Hours on IAA	0	24	48		0	24		0	24		0	24	48		0	24	48
Raw Values:	ABCE1-cMyc	10953.5	9319.28	937.527		11676.6	9517.35		14393.4	7461.05		10663.7	8027.67	2160.77		9741.74	5106.08	4543.38
Raw Values:	TgTom40	14067.9	13537.2	13367.9		10705.4	9355.28		12453.8	10135.8		8910.38	7859.08	7007.08		14128	13607.2	15461.3
	Adjustment Factor	1	0.962275	0.950241		1	0.873884		1	0.813876		1	0.882015	0.786396		0.913761	0.880083	1
	Adjusted ABCE1-cMyc	10953.5	9684.63	986.62		11676.6	10890.9		14393.4	9167.32		10663.7	9101.51	2747.69		10661.1	5801.82	4543.38
Plotted Values:	Relative Abundance (%)	100	88.4157	9.00733		100	93.2709		100	63.6913		100	85.3501	25.7666		100	54.4202	42.6162
Fig 3D
		Fig 3C					Repeat 1					Repeat 2
		WT		rTgCIA1-mAID-HA			WT		rTgCIA1-mAID-HA			WT		rTgCIA1-mAID-HA
		-IAA	+IAA	-IAA	+IAA		-IAA	+IAA	-IAA	+IAA		-IAA	+IAA	-IAA	+IAA
Raw Values:	Puromycin	264810	223209	278054	41466.5		194438	192438	213487	41155.3		238597	252188	333676	67638.7
Raw Values:	TgTom40	45143.3	44500.8	45235.6	48744.9		44868.6	47058.1	46642.3	45913.9		43038.3	43992.1	50917.4	51502.7
	Adjustment Factor	1	0.985768	1	1.07758		1	1.0488	1	0.984382		1	1.02216	1	1.01149
	Adjusted puromycin	264810	226432	278054	38481.2		194438	183484	213487	41808.2		238597	246720	333676	66870
Plotted Values:	Relative Adbundance (%)	100	85.5072	100	13.8394		100	94.3664	100	19.5835		100	103.404	100	20.0404
Fig 3G																				Repeat 1																				Repeat 2
	Raw Values						Plotted Values					Raw Values					Plotted Values			Raw Values							Plotted Values					Raw Values					Plotted Values			Raw Values							Plotted Values
	Media	rTgCIA2-mAID-HA		cTgCIA2-WT			rTgCIA2-mAID-HA		cTgCIA2-WT				Media	cTgCIA2-C524A			cTgCIA2-C524A				Media	rTgCIA2-mAID-HA		cTgCIA2-WT			rTgCIA2-mAID-HA		cTgCIA2-WT				Media	cTgCIA2-C524A			cTgCIA2-C524A				Media	rTgCIA2-mAID-HA		cTgCIA2-WT			rTgCIA2-mAID-HA		cTgCIA2-WT
	only	-IAA	+IAA	-IAA	+IAA		-IAA	+IAA	-IAA	+IAA			only	-IAA	+IAA		-IAA	+IAA			only	-IAA	+IAA	-IAA	+IAA		-IAA	+IAA	-IAA	+IAA			only	-IAA	+IAA		-IAA	+IAA			only	-IAA	+IAA	-IAA	+IAA		-IAA	+IAA	-IAA
0 hr	1773	1825	1791	1840	1814		0.308273	-0.0847752	0.488491	0.183673		0 h	1720	1780	1767		0.539871	0.367289		1 h	1862	1850	1904	1902	1928		-0.337158	0.621081	0.582559	1.04154		0 h	1766	1800	1758		0.707944	-0.0232113		1 h	1860	1835	1887	1811	1869		-0.400156	0.152272	-0.682229
	1834	1819	1838	1808	1814		0.238912	0.458557	0.11333	0.183673			1740	1732	1774		-0.0973537	0.460218			1869	1963	1889	1904	1898		1.66805	0.354904	0.617865	0.511945			1784	1683	1757		-1.32885	-0.0406197			1879	1804	1847	1896	1845		-0.729488	-0.272673	0.258141
	1788	1840	1913	1809	1816		0.481677	1.32558	0.125054	0.20712			1758	1799	1790		0.792105	0.672626			1876	1896	1911	1940	1919		0.47912	0.745298	1.25338	0.882664			1728	1747	1766		-0.214704	0.116056			1879	1874	1928	1875	1846		0.0141648	0.58784	0.0258141
15 h	1796	1811	1811	1826	1813		0.211938	0.211938	0.390793	0.238384		24 h	1714	1773	1846		0.185857	1.15497		15 h	1899	1939	1928	1940	1914		0.662487	0.46729	0.676709	0.217724		26 h	1673	1744	1722		0.742761	0.359775		17 h	1908	1902	1894	1862	1868		-0.0637416	-0.14873	-0.508906
	1805	1852	1844	1843	1827		0.685908	0.593426	0.590097	0.402517			1788	1788	1814		0.38499	0.730153			1898	1923	1924	1956	1922		0.378564	0.396309	0.959162	0.35895			1720	1710	1716		0.150873	0.255324			1863	1951	1913	1927	1886		0.456815	0.053118	0.2102
	1777	1836	1926	1843	1828		0.500944	1.54137	0.590097	0.41424			1775	1789	1790		0.398265	0.411541			1908	1950	1922	1919	1941		0.857684	0.360819	0.30599	0.694363			1711	1756	1777		0.951663	1.31724			1970	1974	1996	1933	1891		0.701158	0.934877	0.276579
28 h	1817	1863	1843	1840	1863		0.658934	0.427729	0.398609	0.668256		44 h	1819	1931	1787		1.55766	-0.354014		40 h	1976	2126	2026	2136	2166		3.04626	1.27174	3.20701	3.73661		48 h	1756	1937	1792		2.61127	0.0870423		25 h	1928	1932	1945	1939	1915		0.0424944	0.180601	0.121695
	1816	1893	1877	1862	1865		1.00574	0.820778	0.656532	0.691703			1807	1936	1808		1.62404	-0.0752279			1945	2096	1997	2226	2198		2.5139	0.757128	4.79581	4.30152			1821	1933	1767		2.54164	-0.348169			1946	1926	2013	1970	1969		-0.0212472	0.903006	0.464653
	1785	1842	1870	1808	1904		0.416169	0.739856	0.0234476	1.14893			1815	1950	1856		1.80989	0.561997			1942	2099	1984	2222	2278		2.56714	0.52644	4.7252	5.71378			1784	1923	1808		2.36755	0.365578			1973	1987	1948	1964	1933		0.626793	0.212472	0.398274
42 h	1858	2035	1917	1971	1895		2.34288	0.978768	1.6257	0.734691		53 h	1697	1930	1713		2.69493	-0.185857		64 h	1965	3238	1993	3568	3787		22.7138	0.621081	28.4218	32.2879		56 h	1731	1996	1733		4.49719	-0.0812395		38 h	1949	1998	1977	1930	1938		0.520557	0.297461	-0.2102
	1858	1982	1869	1972	1928		1.73018	0.423876	1.63742	1.12158			1811	1918	1712		2.53562	-0.199133			1940	3366	2004	3995	3793		24.9852	0.816278	35.9598	32.3938			1759	1998	1709		4.532	-0.499043			2025	1978	1917	1989	1866		0.308085	-0.339955	0.442527
	1781	1996	1869	1958	1951		1.89203	0.423876	1.47329	1.39122			1673	1924	1764		2.61528	0.491194			1969	3206	2029	4015	3989		22.146	1.25991	36.3128	35.8538			1723	1980	1788		4.21865	0.876226			2103	1970	1909	1990	1917		0.223096	-0.424944	0.45359
53 h	1852	2501	1848	2246	2243		7.51416	-0.0346807	4.6309	4.59572		68 h	1778	2505	1853		9.25303	0.597398		75 h	1997	4488	2025	4963	5386		44.7356	1.02922	52.8893	60.3566		71 h	1782	2673	1808		15.2382	0.179887		44 h	1930	2037	1926	1954	1975		1.13673	-0.0424944	0.265516
	1851	2491	1927	2338	2252		7.39856	0.878579	5.70948	4.70124			1889	2504	1789		9.23976	-0.252235			1965	4733	2010	5871	5594		49.0832	0.763043	68.9184	64.0285			1809	2731	1776		16.2479	-0.377183			2014	2043	1891	2045	1962		1.20047	-0.414321	1.27226
	1850	2571	1883	2297	2254		8.32338	0.369928	5.22881	4.72469			1757	2533	1837		9.62475	0.38499			1939	4369	2052	5798	5939		42.6239	1.50834	67.6298	70.1189			1802	2607	1854		14.0892	0.980677			2058	2035	1875	2064	2011		1.11548	-0.584298	1.48246
69 h	1874	5095	1950	4000	3926		37.3704	1.01345	25.0615	24.194		77 h	1755	3160	1787		18.8866	0.65935		85 h	1911	5916	1992	6277	7042		70.5312	0.899089	76.5388	90.0435		80 h	1755	3229	1792		25.2249	0.208902		61 h	1932	3115	1931	2949	2920		12.5677	-0.0106236	11.2512
	1865	5225	1945	4440	4153		38.8733	0.955647	30.22	26.8553			1738	3079	1766		17.8113	0.380565			1937	6205	2061	7440	7215		75.6595	2.12351	97.0696	93.0976			1779	3362	1816		27.5402	0.626705			2076	2870	1921	2986	2875		9.96494	-0.11686	11.6606
	1848	5375	1886	4496	4083		40.6073	0.273593	30.8765	26.0346			1719	3161	1787		18.8999	0.65935			1976	5576	2049	7362	7639		64.4978	1.91056	95.6926	100.583			1806	3072	1822		22.4917	0.731155			2132	2882	1930	2890	2795		10.0924	-0.0212472	10.5985
77 h	1895	7576	1911	5989	5783		66.1208	0.63196	48.4505	46.0354		92 h	1737	5763	1821		53.3322	1.00009		98 h	1923	7359	2013	7344	8256		95.8181	0.952325	95.0571	111.157		95 h	1791	5684	1818		67.4926	0.191493		68 h	1954	4296	1935	4021	3938		24.8805	-0.201849	22.8676
	1858	7661	1989	6418	6411		67.1034	1.53366	53.48	53.3979			1737	5687	1787		52.3232	0.548721			1974	7745	2091	8299	8320		102.668	2.33645	111.916	112.287			1829	6076	1799		74.3167	-0.139268			2058	3683	1938	4032	3831		18.3682	-0.169978	22.9893
	1816	8178	1896	6934	6303		73.08	0.458557	59.5295	52.1318			1763	5790	1811		53.6906	0.867333			1981	7177	2054	8369	8664		92.5884	1.67988	113.152	118.359			1801	5522	1842		64.6724	0.609296			2126	3830	2022	3904	3674		19.9299	0.722405	21.5732
90 h	1883	9836	1927	8978	9110		91.9194	0.489384	83.1607	84.7083		101 h	1817	8689	1813		91.6851	0.402691		112 h	1985	7631	2072	7551	8070		100.319	1.67396	98.3877	107.55		106 h	1738	6889	1762		89.4157	0.162479		87 h	1971	9499	1979	8548	8492		79.9745	0.0849888	72.7625
	1954	9777	2000	8905	9306		91.2373	1.33328	82.3049	87.0061			1796	8261	1784		86.0032	0.0177007			1991	8079	2049	8088	8203		108.269	1.26582	107.867	109.898			1750	7056	1745		92.3229	-0.133465			2090	8046	1937	8404	8349		64.5384	-0.361203	71.1694
	1817	10502	1893	9596	9369		99.6185	0.0963354	90.406	87.7447			1735	8391	1702		87.729	-1.07089			1957	7618	2080	8069	8345		100.089	1.81592	107.532	112.404			1770	7087	1809		92.8625	0.980677			2162	8159	1987	8237	7770		65.7389	0.169978	69.3218
96 h	1881	10198	1960	9830	9850		96.2815	1.04813	93.3292	93.5636		114 h	1748	9393	1815		101.412	0.809806		123 h	2009	7567	2060	7288	7790		99.3198	1.59707	93.8802	102.742		121 h	1895	8007	1900		106.656	0.342366		95 h	1986	11376	1968	9990	10176		99.7557	-0.191225	88.5496
	1911	9980	2021	9630	10270		93.7613	1.7533	90.9844	98.4876			1755	8911	1839		95.0128	1.12842			1953	7793	2128	7812	7861		103.33	2.80374	103.131	103.996			1898	8082	1869		107.961	-0.197296			2061	9701	1957	9962	9832		81.9611	-0.308085	88.2398
	1816	10933	1885	10442	10146		104.778	0.181111	100.504	97.0339			1759	9213	1765		99.022	0.146031			1948	7456	2039	7804	8031		97.3501	1.22442	102.989	106.997			1848	8448	1883		114.333	0.0464226			2100	9742	2023	9988	9539		82.3967	0.393073	88.5275
113 h	1874	10520	2037	10468	10216		99.8651	1.79955	100.668	97.7139		144 h	1800	9514	1837		102.372	0.455793														131 h	1852	7419	1821		97.0812	-0.37138		110 h	1951	11909	2012	10539	10765		105.79	0.64804	95.0105
	1930	10225	2100	9684	10370		96.4549	2.52784	91.4768	99.5193			1824	9086	1807		96.69	0.0575272															1855	7518	1819		98.8046	-0.406197			2074	10216	1927	10674	10351		87.8041	-0.254967	96.504
	1840	11296	1927	11086	10991		108.836	0.527918	107.914	106.8			1784	9406	1795		100.938	-0.101779															1820	7823	1868		104.114	0.446817			2055	10512	2058	10558	10294		90.9487	1.13673	95.2207
120 h	1899	10370	2050	10560	10296		98.081	1.89973	101.696	98.601																														119 h	1975	12551	1975	11011	11119		112.355	0	99.9668
	1898	10149	2026	9665	10310		95.5262	1.62229	91.2033	98.7651																															2070	10516	1957	11041	10812		90.7362	-0.191225	100.299
	1860	11089	1950	11021	10764		106.393	0.743709	107.101	104.088																															2105	11097	2060	10990	10868		96.9085	0.903006	99.7345
[truncated: 7 more columns]

## Sheet: Fig 4
Fig 4C
		Fig 4B					Repeat 1					Repeat 2
		CIA2-HA		MMS19-HA			CIA2-HA		MMS19-HA			CIA2-HA		MMS19-HA
		-IAA	+IAA	-IAA	+IAA		-IAA	+IAA	-IAA	+IAA		-IAA	+IAA	-IAA	+IAA
Raw Values:	HA	7666.57	1551.94	8892.45	6474.2		6163.45	1772.77	11347.3	7250.15		6939.35	870.234	10131.2	8592.69
Raw Values:	TgTom40	6737.62	7730.52	7053.28	6647.5		6706.98	7563.35	8099.23	6194.96		5746.62	5696.2	6195.62	7384.28
	Adjustment Factor	0.871561	1	0.912394	0.859903		0.828102	0.933836	1	0.764883		0.778224	0.771397	0.839029	1
	Adjusted HA	8796.36	1551.94	9746.28	7528.99		7442.86	1898.37	11347.3	9478.77		8916.9	1128.13	12074.9	8592.69
Plotted Values:	Relative Abundance (%)	100	17.643	100	77.2499		100	25.506	100	83.5333		100	12.6516	100	71.1617

## Sheet: Fig 5
Fig5A-D (Pearson's r values)
Fig 5A: rTgCIA1-mAID-cMyc/TgCIA2-HA			Fig 5B: rTgCIA1-mAID-cMyc/TgMMS19-HA			Fig 5C: rTgCIA2-mAID-HA/TgCIA1-smFP-cMyc			Fig 5D: rTgMMS19-mAID-HA/TgCIA1-smFP-cMyc
-IAA	+IAA		-IAA	+IAA		-IAA	+IAA		-IAA	+IAA
0.8	0.39		0.77	0.29		0.62	0.67		0.79	0.77
0.72	0.43		0.69	0.38		0.74	0.6		0.72	0.81
0.75	0.22		0.71	0.34		0.68	0.74		0.81	0.82
0.77	0.3		0.78	0.33		0.81	0.7		0.75	0.76
0.72	0.37		0.69	0.41		0.73	0.82		0.74	0.79
						0.89	0.81		0.7	0.8
Fig 5A (-IAA)
TgCIA2-HA -IAA (representative image)							TgCIA2-HA -IAA (replicate image 1)							TgCIA2-HA -IAA (replicate image 2)							TgCIA2-HA -IAA (replicate image 3)							TgCIA2-HA -IAA (replicate image 4)
Raw values				Plotted Values			Raw values				Plotted values			Raw values				Plotted values			Raw values				Plotted values			Raw values				Plotted values
Distance	TgTom40	TgCIA2-HA		TgTom40	TgCIA2-HA		Distance	TgTom40	TgCIA2-HA		TgTom40	TgCIA2-HA		Distance	TgTom40	TgCIA2-HA		TgTom40	TgCIA2-HA		Distance	TgTom40	TgCIA2-HA		TgTom40	TgCIA2-HA		Distance	TgTom40	TgCIA2-HA		TgTom40	TgCIA2-HA
0	0	2.6667		0	0		0	0	6.6667		0	3.20764		0	0	9.6667		0	11.1359		0	0	6.6667		0	4.88323		0	0	8		0	4.26755
1	0	3.5234		0	2.04565		1	0	5.6457		0	0		1	0	9.9493		0	11.7259		1	0	10.9372		0	14.1061		1	0	7.7187		0	3.66732
2	0	5.5773		0	6.95001		2	0	5.9755		0	1.03612		2	0	11.0326		0	13.9878		2	0	10.4492		0	13.0522		2	0	7.96		0	4.1822
3	0	4.2911		0	3.87878		3	0	7.7201		0	6.51706		3	0	12.1153		0	16.2484		3	0	11.2782		0	14.8425		3	0	7.1053		0	2.35846
4	0	4.8608		0	5.23913		4	0	8.2876		0	8.29995		4	0	11.7252		0	15.4339		4	0	12.1574		0	16.7413		4	0	8.5854		0	5.51666
5	0	5.2961		0	6.27855		5	0	7.9124		0	7.1212		5	0	12.4351		0	16.9162		5	0	12.8038		0	18.1373		5	0	9.9986		0	8.53211
6	0	5.0877		0	5.78093		6	0	7.4961		0	5.81333		6	0	13.3811		0	18.8914		6	0	12.718		0	17.952		6	0	10.3709		0	9.32652
7	0	5.1389		0	5.90318		7	0	9.7359		0	12.85		7	0	14.434		0	21.0898		7	0	14.5378		0	21.8822		7	0	9.1947		0	6.81677
8	0	6.49		0	9.12937		8	0	10.4609		0	15.1277		8	0	16.1178		0	24.6055		8	0	15.8135		0	24.6373		8	0	9.1155		0	6.64778
9	0	8.1091		0	12.9955		9	0	10.4725		0	15.1642		9	0	20.0333		0	32.7809		9	0	14.9555		0	22.7843		9	0	9.0221		0	6.44848
10	0	8.9782		0	15.0708		10	0	11.9275		0	19.7353		10	0.1313	24.8559		0.154541	42.8502		10	0	15.3882		0	23.7188		10	0	8.5756		0	5.49575
11	0	9.1264		0	15.4246		11	0	15.7093		0	31.6164		11	5.0367	29.2906		5.92824	52.1097		11	0	17.2429		0	27.7243		11	0	9.7211		0	7.93999
12	0	9.0545		0	15.253		12	0	19.5928		0	43.8171		12	26.7802	35.6564		31.5205	65.4012		12	0.2713	16.9216		0.478327	27.0304		12	0	10.4914		0	9.58364
13	1.641	10.0015		1.27934	17.5142		13	0	18.6514		0	40.8595		13	49.7837	38.8294		58.5958	72.0262		13	1.6063	19.4939		2.83206	32.5857		13	0	10.3716		0	9.32801
14	2.715	11.7067		2.11665	21.5859		14	0	17.5172		0	37.2962		14	65.59	41.2124		77.1999	77.0018		14	3.4367	21.9749		6.05922	37.9439		14	0	11.6703		0	12.0991
15	5.813	12.5633		4.53188	23.6314		15	0.5684	16.2042		0.701167	33.1712		15	84.9612	43.341		100	81.4462		15	4.98	23.0755		8.7802	40.3208		15	0	11.4389		0	11.6054
16	11.761	12.9487		9.16901	24.5516		16	3.0014	17.3497		3.70247	36.77		16	83.0738	47.3094		97.7785	89.7321		16	6.3359	22.8924		11.1708	39.9254		16	0	12.0965		0	13.0086
17	20.031	15.1253		15.6164	29.749		17	8.7658	19.6677		10.8133	44.0524		17	78.9855	49.3251		92.9666	93.9408		17	7.2318	22.9051		12.7503	39.9528		17	0.0718	12.9806		0.0730419	14.895
18	34.751	19.2031		27.0923	39.486		18	21.1246	25.2203		26.0589	61.4967		18	66.1098	52.2271		77.8118	100		18	8.6616	23.5244		15.2712	41.2903		18	3.032	15.6603		3.08444	20.6129
19	57.561	22.4088		44.8752	47.1407		19	36.6051	28.3434		45.1553	71.3085		19	47.2653	49.9728		55.6316	95.2931		19	10.3766	25.6368		18.2949	45.8524		19	7.3201	20.7455		7.44672	31.4636
20	83.727	26.1172		65.2745	55.9957		20	56.0756	27.6257		69.1737	69.0537		20	33.2756	45.5502		39.1656	86.0589		20	13.2618	27.2022		23.3818	49.2331		20	15.0434	26.1725		15.3036	43.0436
21	107.475	28.976		83.7888	62.822		21	72.5139	27.1198		89.4517	67.4643		21	20.6814	40.3296		24.3422	75.1586		21	16.5803	25.9479		29.2326	46.5242		21	25.3821	31.732		25.8211	54.9063
22	121.978	28.5929		95.0955	61.9073		22	81.0649	24.9478		100	60.6406		22	12.5464	36.052		14.7672	66.2272		22	18.6471	24.998		32.8766	44.4728		22	38.0665	37.688		38.7249	67.6151
23	124.6	27.7078		97.1396	59.7938		23	78.7733	24.5067		97.1731	59.2549		23	4.4458	35.2538		5.23274	64.5605		23	19.8545	26.1469		35.0053	46.954		23	50.7122	45.3148		51.5894	83.8889
24	113.952	26.8582		88.8383	57.7651		24	66.5765	25.4395		82.1274	62.1854		24	2.9257	36.1537		3.44357	66.4395		24	22.2091	27.3146		39.1567	49.4758		24	61.475	51.2638		62.5383	96.5828
25	93.506	24.2532		72.8984	51.5448		25	50.5079	22.8469		62.3055	54.0403		25	3.557	38.2773		4.18662	70.8735		25	23.611	29.1566		41.6284	53.454		25	65.2904	52.8653		66.4197	100
26	71.341	23.9759		55.6183	50.8827		26	31.9127	18.2314		39.3669	39.54		26	2.0088	38.0385		2.36437	70.3749		26	23.3669	30.9789		41.198	57.3895		26	62.9043	46.4451		63.9924	86.3007
27	52.372	24.3231		40.8298	51.7117		27	18.6667	17.1301		23.0269	36.0801		27	2.6972	37.7013		3.17463	69.6708		27	21.8536	32.3256		38.5299	60.2979		27	55.085	36.6609		56.0378	65.4235
28	38.694	25.6784		30.1663	54.9479		28	10.5391	16.013		13.0008	32.5705		28	3.1708	38.5439		3.73206	71.4301		28	20.8734	33.5575		36.8017	62.9584		28	43.6026	27.3116		44.3568	45.4742
29	32.04	26.3569		24.9788	56.5681		29	6.8414	14.67		8.43941	28.3513		29	2.4511	35.8822		2.88496	65.8726		29	20.2849	33.7257		35.7642	63.3217		29	32.8707	25.9635		33.4393	42.5976
30	26.497	23.3893		20.6574	49.482		30	5.4203	14.7158		6.68637	28.4952		30	0.4716	39.5267		0.555077	73.4822		30	21.3384	35.4426		37.6216	67.0296		30	24.7383	27.6393		25.1662	46.1734
31	21.372	22.386		16.6619	47.0863		31	4.6899	15.6972		5.78536	31.5784		31	0.4884	35.1145		0.574851	64.2697		31	24.4404	36.9544		43.0907	70.2946		31	19.8685	25.9598		20.2122	42.5897
32	19.996	22.6072		15.5891	47.6144		32	3.9594	15.8348		4.88423	32.0107		32	0.5518	37.6106		0.649473	69.4814		32	27.8828	36.9018		49.16	70.181		32	13.6811	23.5843		13.9177	37.5209
33	16.951	21.5002		13.2152	44.9711		33	2.6315	14.9781		3.24616	29.3192		33	0.2126	35.6869		0.250232	65.4648		33	29.4642	37.132		51.9481	70.6782		33	9.9672	21.5727		10.1396	33.2286
34	16.139	20.9466		12.5822	43.6492		34	2.3531	16.3632		2.90274	33.6707		34	1.6123	31.9621		1.89769	57.6876		34	28.0113	35.6995		49.3865	67.5845		34	7.9293	22.8879		8.06645	36.035
35	15.197	20.6642		11.8478	42.9749		35	1.8841	18.4323		2.32419	40.1712		35	7.1874	31.6113		8.45963	56.9552		35	23.9294	32.8956		42.1898	61.529		35	4.3731	19.5056		4.44874	28.8179
36	12.064	20.7083		9.40523	43.0802		36	1.5439	18.1055		1.90452	39.1445		36	17.6071	30.6166		20.7237	54.8783		36	19.3202	28.7364		34.0633	52.5465		36	2.9901	19.282		3.04182	28.3408
37	10.099	19.8254		7.8733	40.972		37	1.4261	17.7057		1.75921	37.8884		37	29.9617	33.7505		35.2652	61.4217		37	15.7498	26.5586		27.7684	47.8431		37	1.8714	20.2748		1.90377	30.4592
38	9.385	21.7758		7.31665	45.6292		38	0.5828	16.3948		0.71893	33.77		38	42.0952	37.6259		49.5464	69.5134		38	14.5943	24.6622		25.7311	43.7475		38	0.9242	21.8682		0.940186	33.8592
39	8.142	24.1956		6.3476	51.4073		39	0.2957	16.9228		0.364769	35.4288		39	51.6415	40.8967		60.7825	76.3427		39	16.3849	24.6488		28.8881	43.7186		39	0.0337	22.6934		0.0342829	35.62
40	6.981	22.1133		5.44247	46.4351		40	0	18.1953		0	39.4266		40	53.7945	43.0952		63.3165	80.933		40	18.9606	27.6722		33.4293	50.2481		40	0	23.3644		0	37.0517
41	6.766	20.2654		5.27485	42.0226		41	0	18.6846		0	40.9638		41	49.7403	44.0324		58.5447	82.8899		41	20.6138	29.5156		36.3441	54.2293		41	0	23.0734		0	36.4308
42	7.171	21.3419		5.59059	44.5931		42	0.0004	21.4348		0.000493432	49.604		42	38.7904	45.1967		45.6566	85.3209		42	21.9802	29.3624		38.7531	53.8984		42	0	23.2472		0	36.8016
43	6.487	21.0397		5.05734	43.8715		43	0.3323	21.8261		0.409918	50.8333		43	24.1834	44.7463		28.4641	84.3804		43	21.7407	26.7778		38.3309	48.3165		43	0	20.8148		0	31.6114
44	6.648	17.9164		5.18286	36.4136		44	0.8941	21.0254		1.10294	48.3178		44	17.434	39.9282		20.52	74.3205		44	18.5194	24.6419		32.6514	43.7037		44	0	19.3461		0	28.4776
45	6.486	16.6795		5.05656	33.4601		45	2.9704	22.7328		3.66422	53.6819		45	15.2598	36.741		17.9609	67.6658		45	13.7036	20.7006		24.1607	35.1918		45	0	17.2283		0	23.9587
46	7.708	17.5218		6.00925	35.4714		46	5.7867	23.72		7.13835	56.7833		46	21.0674	35.5216		24.7965	65.1197		46	8.6614	18.7859		15.2709	31.0567		46	0	16.1757		0	21.7127
47	8.296	16.4444		6.46766	32.8987		47	11.1616	24.6331		13.7687	59.652		47	27.599	32.4987		32.4842	58.808		47	4.7674	17.075		8.40537	27.3617		47	0	17.7298		0	25.0288
48	9.302	16.907		7.25195	34.0034		48	20.3515	25.5075		25.1052	62.399		48	39.056	31.5773		45.9692	56.8842		48	1.9313	18.1949		3.40506	29.7803		48	0	19.0133		0	27.7675
49	11.546	18.7701		9.0014	38.4521		49	34.2393	29.276		42.2369	74.2384		49	49.8246	32.1053		58.6439	57.9866		49	0.643	18.6312		1.13367	30.7226		49	0	20.4292		0	30.7887
50	12.839	20.384		10.0094	42.3058		50	49.4329	35.2615		60.9794	93.0428		50	57.8817	32.6341		68.1272	59.0907		50	0.1362	18.3758		0.240133	30.171		50	0	18.8738		0	27.4698
51	16.43	25.0213		12.809	53.3789		51	59.4674	37.476		73.3578	100		51	63.748	35.2256		75.0319	64.5017		51	0	17.9165		0	29.1791		51	0	18.2329		0	26.1023
52	22.946	32.034		17.889	70.124		52	62.4426	35.7051		77.0279	94.4364		52	63.3162	39.0652		74.5237	72.5186		52	0	18.5436		0	30.5334		52	0	18.4988		0	26.6696
53	32.87	39.4108		25.6258	87.7385		53	56.3597	31.0548		69.5242	79.8268		53	55.8688	40.013		65.758	74.4975		53	0	15.1892		0	23.289		53	0	19.5034		0	28.8132
54	44.343	44.5458		34.5703	100		54	45.1378	26.6182		55.6811	65.8885		54	44.6737	38.2331		52.5813	70.7812		54	0	14.5571		0	21.9239		54	0	21.67		0	33.4363
55	54.995	43.4531		42.8747	97.3908		55	30.1651	23.6812		37.211	56.6614		55	32.8305	36.3211		38.6418	66.789		55	0	15.5889		0	24.1522		55	0	23.786		0	37.9513
56	62.2	38.8751		48.4918	86.4594		56	18.5449	20.8888		22.8766	47.8886		56	19.4737	32.891		22.9207	59.6271		56	0	15.553		0	24.0747		56	0	24.5385		0	39.557
57	60.914	35.8793		47.4893	79.3059		57	11.6556	19.4058		14.3781	43.2296		57	8.381	28.2313		9.8645	49.8979		57	0	16.9243		0	27.0362		57	0	26.1817		0	43.0632
58	55.012	32.5891		42.888	71.4495		58	8.6965	17.0298		10.7278	35.765		58	0.5748	27.1796		0.676544	47.702		58	0	16.6379		0	26.4177		58	0	26.4738		0	43.6865
59	44.831	29.9276		34.9508	65.0943		59	6.0019	17.3044		7.40382	36.6277		59	0	25.7352		0	44.6862		59	0.0491	15.6573		0.0865679	24.2999		59	0.008	27.4046		0.00813838	45.6726
60	35.028	26.9004		27.3082	57.8659		60	4.5507	21.0107		5.61365	48.2716		60	0	26.5541		0	46.396		60	0.4449	16.0092		0.7844	25.0599		60	0.664	29.334		0.675485	49.7895
61	26.431	23.1758		20.6059	48.9722		61	4.2507	23.9493		5.24358	57.5037		61	0	23.9735		0	41.0078		61	1.1202	16.6243		1.97502	26.3883		61	1.9034	28.7132		1.93632	48.4649
62	21.298	19.7982		16.6042	40.907		62	5.7857	22.6847		7.13712	53.5308		62	0	24.9479		0	43.0423		62	2.0998	19.2703		3.70214	32.1028		62	2.8304	33.499		2.87936	58.6767
63	18.496	18.4091		14.4197	37.5901		63	7.9748	23.2705		9.83755	55.3711		63	0	24.434		0	41.9693		63	4.781	23.6586		8.42935	41.5801		63	5.8516	31.7592		5.95282	54.9643
64	17.25	16.43		13.4483	32.8644		64	11.0778	24.986		13.6653	60.7607		64	0	25.686		0	44.5834		64	6.5668	23.7755		11.5779	41.8326		64	11.322	32.7717		11.5178	57.1248
65	18.48	16.8771		14.4072	33.932		65	13.8664	24.8003		17.1053	60.1773		65	0	24.9142		0	42.972		65	8.6311	24.0551		15.2174	42.4364		65	18.8155	34.5085		19.141	60.8307
66	22.851	16.6499		17.8149	33.3894		66	15.5778	26.2633		19.2165	64.7735		66	0	25.2375		0	43.647		66	15.3665	27.5096		27.0926	49.897		66	28.7556	35.0242		29.253	61.9311
67	29.221	17.6093		22.781	35.6803		67	21.2759	28.5968		26.2455	72.1046		67	0.7898	29.0882		0.929601	51.6871		67	23.4954	32.9708		41.4246	61.6914		67	39.5065	40.0882		40.1898	72.7365
68	38.102	20.6815		29.7048	43.0162		68	30.5019	28.1887		37.6265	70.8225		68	5.7358	33.8863		6.75108	61.7053		68	31.7632	40.9873		56.0015	79.0043		68	48.146	42.55		48.9788	77.9895
69	49.035	22.754		38.2283	47.965		69	39.8133	29.0267		49.1129	73.4552		69	18.3043	37.7231		21.5443	69.7163		69	39.9767	45.0357		70.4826	87.7476		69	51.3424	43.9314		52.2305	80.9371
70	56.323	25.3128		43.9101	54.0749		70	47.351	27.2514		58.4112	67.8778		70	34.1477	42.3703		40.1921	79.4195		70	46.3833	50.709		81.7781	100		70	50.0955	43.0245		50.962	79.0019
71	62.422	27.3009		48.6649	58.8222		71	50.963	25.1093		62.8669	61.148		71	51.9436	45.9597		61.138	86.914		71	51.6661	48.8594		91.0921	96.0055		71	44.2465	40.5735		45.0118	73.7721
72	61.357	27.3741		47.8346	58.997		72	46.8795	25.572		57.8296	62.6017		72	63.2607	47.5143		74.4583	90.1599		72	55.1163	42.3768		97.1752	82.0052		72	36.7063	37.6208		37.3412	67.4717
73	53.332	29.6649		41.5782	64.467		73	37.8768	27.1388		46.724	67.524		73	67.6062	48.1605		79.573	91.5091		73	56.7185	35.6838		100	67.5505		73	30.6793	35.7547		31.21	63.4898
74	42.268	30.5113		32.9526	66.4881		74	29.652	26.7336		36.5781	66.251		74	58.9646	43.0957		69.4018	80.9341		74	54.9385	29.6196		96.8617	54.4539		74	29.597	38.3501		30.1089	69.0278
75	32.537	34.1163		25.3662	75.0962		75	21.1355	26.5709		26.0723	65.7399		75	39.5471	43.6913		46.5472	82.1777		75	51.0864	24.6182		90.0701	43.6525		75	31.9048	40.917		32.4567	74.505
76	22.915	33.6483		17.8648	73.9787		76	16.1631	25.7942		19.9385	63.2997		76	23.1429	36.4218		27.2394	66.9993		76	41.3637	22.6107		72.9281	39.317		76	39.9667	44.7093		40.658	82.5969
77	18.155	31.1823		14.1538	68.0903		77	11.9005	23.1546		14.6802	55.007		77	7.7359	32.3278		9.10522	58.4512		77	34.4286	24.335		60.7008	43.0409		77	46.5643	41.1652		47.3697	75.0346
78	13.717	29.027		10.6939	62.9438		78	9.9392	18.4767		12.2608	40.3106		78	0.8158	29.1269		0.960203	51.7679		78	28.947	25.3988		51.0363	45.3384		78	50.1822	44.2658		51.0502	81.6506
79	11.113	25.7298		8.66382	55.0707		79	6.8966	19.7701		8.5075	44.3741		79	0	26.6513		0	46.5989		79	27.5519	25.1665		48.5766	44.8367		79	48.392	42.2041		49.229	77.2514
80	10.312	22.2941		8.03935	46.8668		80	4.8872	16.8261		6.02875	35.125		80	0	23.6507		0	40.3338		80	27.1723	23.0679		47.9073	40.3044		80	41.9263	36.7363		42.6515	65.5843
81	9.498	19.4678		7.40475	40.1181		81	3.5574	15.8485		4.38834	32.0537		81	0	20.7654		0	34.3095		81	26.0797	21.7375		45.9809	37.4312		81	34.1333	34.3004		34.7237	60.3867
82	9.381	17.7689		7.31354	36.0614		82	3.1027	15.7052		3.82743	31.6035		82	0	19.537		0	31.7446		82	23.0999	24.3258		40.7273	43.021		82	25.6262	29.6357		26.0695	50.4333
83	8.903	17.1504		6.94088	34.5846		83	4.516	14.2999		5.57085	27.1886		83	0.5343	19.1461		0.628875	30.9284		83	19.2448	22.056		33.9304	38.119		83	19.9452	28.4054		20.2902	47.8081
84	9.121	17.3041		7.11084	34.9516		84	6.1391	15.7609		7.57307	31.7785		84	5.8209	22.0166		6.85125	36.9219		84	15.2008	20.9173		26.8004	35.6598		84	17.835	27.3513		18.1435	45.5589
85	8.742	17.4315		6.81536	35.2558		85	6.5217	17.9149		8.04504	38.5457		85	18.0234	24.6408		21.2137	42.4011		85	11.5951	20.7374		20.4432	35.2713		85	18.9912	27.9443		19.3197	46.8242
86	8.152	17.1019		6.35539	34.4687		86	3.2837	18.2423		4.05071	39.5742		86	33.9277	26.9303		39.9332	47.1815		86	9.6667	20.2593		17.0433	34.2387		86	22.6063	30.1532		22.9973	51.5375
87	7.819	17.1542		6.09578	34.5936		87	2.115	18.1118		2.60902	39.1643		87	50.255	28.6621		59.1505	50.7974		87	8.0335	18.486		14.1638	30.409		87	28.0944	32.3938		28.5804	56.3184
88	6.974	17.1669		5.43701	34.624		88	1.5765	17.5603		1.94474	37.4316		88	61.4001	30.971		72.2684	55.6183		88	6.627	18.6815		11.684	30.8312		88	36.6253	35.2118		37.2588	62.3314
89	7.228	17.1767		5.63503	34.6474		89	1.4957	18.2784		1.84506	39.6877		89	61.3971	31.8195		72.2649	57.3899		89	4.9547	18.1435		8.7356	29.6693		89	49.58	38.4318		50.4376	69.2022
90	7.658	17.5604		5.97027	35.5636		90	1.3938	20.2829		1.71936	45.9851		90	51.6291	29.6734		60.7679	52.9089		90	2.6816	17.2015		4.72791	27.6349		90	59.9493	34.746		60.9862	61.3375
91	7.537	17.6882		5.87593	35.8687		91	1.4285	19.3694		1.76217	43.1152		91	40	28.7359		47.0803	50.9515		91	0.9629	16.9589		1.69768	27.111		91	63.6164	32.6904		64.7168	56.9513
92	7.382	18.2205		5.75509	37.1398		92	1.6533	19.96		2.03948	44.9707		92	24.4716	26.9341		28.8033	47.1894		92	0.1421	15.828		0.250536	24.6686		92	62.3739	31.4829		63.4528	54.3748
93	6.593	17.8796		5.13998	36.3258		93	1.15	20.0302		1.41862	45.1912		93	9.7193	26.8395		11.4397	46.9919		93	0	15.0694		0	23.0303		93	57.0986	30.9138		58.0862	53.1604
94	6.593	17.3333		5.13998	35.0213		94	1.9621	21.0179		2.42041	48.2942		94	1.9248	23.9532		2.2655	40.9654		94	0	15.4574		0	23.8682		94	46.7305	30.9195		47.5388	53.1726
95	6.903	18.1798		5.38166	37.0426		95	2.4461	21.9181		3.01746	51.1224		95	0	20.9048		0	34.6005		95	0	16.8924		0	26.9674		95	36.8119	31.3578		37.4486	54.1078
96	7.734	18.37		6.02952	37.4967		96	3.443	21.4027		4.24721	49.5031		96	0	19.8606		0	32.4203		96	0	17.5358		0	28.3569		96	28.3931	30.2008		28.8842	51.6391
97	7.014	18.7606		5.4682	38.4294		97	5.1787	21.3159		6.38834	49.2305		97	0	18.2439		0	29.0447		97	0	18.5062		0	30.4526		97	22.5743	28.1841		22.9648	47.3359
98	8.307	19.5737		6.47623	40.371		98	10.143	21.5537		12.5122	49.9775		98	0	19.2114		0	31.0648		98	0	19.5271		0	32.6574		98	18.2528	25.2382		18.5685	41.05
99	8.971	17.8067		6.9939	36.1517		99	15.3855	23.7254		18.9792	56.8003		99	0	20.5239		0	33.8052		99	0	19.4887		0	32.5745		99	15.1188	24.9009		15.3803	40.3303
100	9.456	18.99		7.37201	38.9772		100	25.2943	27.5999		31.2025	68.9726		100	0	21.6164		0	36.0863		100	0	18.8918		0	31.2854		100	12.2755	25.0525		12.4878	40.6537
101	9.941	19.4621		7.75012	40.1045		101	39.2302	31.1899		48.3936	80.2512		101	0	21.2172		0	35.2528		101	0	17.9983		0	29.3557		101	11.3333	24.6667		11.5293	39.8305
102	10.099	17.7478		7.8733	36.011		102	51.0919	32.8963		63.0259	85.6121		102	0	20.4102		0	33.5678		102	0	16.0811		0	25.2152		102	11.045	23.9265		11.236	38.2511
103	10.322	17.3353		8.04715	35.0261		103	57.8566	32.7176		71.3707	85.0507		103	0	23.1209		0	39.2276		103	0	14.0986		0	20.9337		103	10.8561	22.4825		11.0439	35.1699
104	11.444	17.6058		8.92188	35.672		104	56.4146	28.3775		69.5919	71.4156		104	0	20.5764		0	33.9148		104	0	14.1456		0	21.0352		104	11.4954	20.8999		11.6942	31.793
105	11.586	20.8592		9.03258	43.4405		105	45.5753	23.4335		56.2208	55.8832		105	0	21.1339		0	35.0789		105	0.225	16.5816		0.396696	26.2961		105	11.5408	21.3139		11.7404	32.6764
106	13.987	21.3626		10.9044	44.6426		106	33.7781	17.4565		41.668	37.1055		106	0.1999	23.4568		0.235284	39.929		106	2.0701	19.808		3.64978	33.2641		106	12.3163	24.6644		12.5293	39.8256
107	13.357	25.2055		10.4133	53.8187		107	19.5753	14.2263		24.1477	26.9573		107	0.0989	24.04		0.116406	41.1467		107	6.1966	22.0982		10.9252	38.2102		107	12.2337	26.9176		12.4453	44.6334
108	14.555	26.6819		11.3472	57.3441		108	9.3855	12.4431		11.5778	21.3551		108	1.803	26.6907		2.12215	46.6812		108	10.3555	23.7101		18.2577	41.6913		108	13.416	28.9261		13.6481	48.9191
109	14.479	26.6597		11.288	57.2911		109	3.6638	11.3781		4.51959	18.0093		109	4.0739	28.2398		4.79501	49.9156		109	13.0244	24.2716		22.9632	42.904		109	14.7444	27.1193		14.9994	45.0638
110	15.119	24.9116		11.7869	53.1169		110	0.4033	10.7423		0.497503	16.0118		110	7.2583	28.9931		8.54308	51.4885		110	12.2113	21.0694		21.5297	35.9883		110	16.1849	26.7557		16.4649	44.288
111	16.118	25.2451		12.5658	53.9133		111	0	9.6245		0	12.5		111	13.2664	30.9722		15.6147	55.6208		111	7.9045	15.987		13.9364	25.012		111	20.1038	26.3807		20.4515	43.4878
112	16.966	24.6102		13.2269	52.3973		112	0	9.2406		0	11.294		112	24.4192	35.8403		28.7416	65.7851		112	2.921	12.1883		5.15	16.8081		112	26.33	26.8515		26.7854	44.4924
113	20.61	25.3097		16.0678	54.0675		113	0	9.17		0	11.0722		113	33.5151	37.2556		39.4475	68.7402		113	0	9.9265		0	11.9233		113	35.5165	28.4683		36.1308	47.9423
114	23.972	26.3653		18.6888	56.5881		114	0	9.1809		0	11.1064		114	47.1293	35.6735		55.4716	65.4369		114	0	8.3806		0	8.58468		114	47.1617	35.5893		47.9775	63.1369
115	30.438	27.2736		23.7298	58.757		115	0	9.3333		0	11.5852		115	58.1737	35.7074		68.4709	65.5076		115	0	7.4614		0	6.59952		115	59.8231	40.605		60.8579	73.8393
116	43.332	29.4208		33.7821	63.8841									116	61.4557	35.1877		72.3338	64.4225		116	0	6.5738		0	4.68259		116	72.7073	40.6572		73.9649	73.9507
117	62.052	32.3462		48.3765	70.8695		Min	0	5.6457					117	58.4595	31.3552		68.8073	56.4205		117	0	6.3595		0	4.21978		117	81.7796	41.4605		83.1942	75.6647
118	84.016	33.1326		65.4998	72.7473		Max	81.0649	37.476					118	44.6307	27.9598		52.5307	49.331		118	0	5.5412		0	2.45252		118	87.866	44.674		89.3858	82.5216
119	104.323	32.0224		81.3314	70.0963									119	23.5069	22.7839		27.6678	38.524		119	0	6.6065		0	4.75321		119	93.0683	47.0248		94.6781	87.5377
120	121.11	33.1124		94.4188	72.699									120	4.3783	20.9139		5.15329	34.6195		120	0	5.2068		0	1.73033		120	96.297	49.9097		97.9627	93.6934
121	128.269	33.3308		100	73.2205									121	0.2073	19.5107		0.243994	31.6897		121	0	4.9587		0	1.19451		121	98.2997	49.3206		100	92.4364
122	123.841	33.4438		96.5479	73.4904									122	0	14.8842		0	22.0298		122	0	4.746		0	0.735151		122	91.1833	46.632		92.7605	86.6995
123	107.756	32.4602		84.0078	71.1417									123	0	13.3733		0	18.8751		123	0	5.5206		0	2.40803		123	84.0178	44.7893		85.4711	82.7676
124	86.455	30.3226		67.4013	66.0375									124	0	12.0787		0	16.172		124	0	6.7731		0	5.11302		124	71.3057	38.8244		72.5391	70.0399
125	64.065	26.1057		49.9458	55.9683									125	0	10.0009		0	11.8337		125	0	4.4398		0	0.0738607		125	55.8184	33.7542		56.7839	59.2212
126	46.237	20.9437		36.0469	43.6423									126	0	8.5365		0	8.77608		126	0	4.5484		0	0.308401		126	45.7023	28.911		46.4928	48.8869
127	34.648	17.2447		27.012	34.8097									127	0	7.8591		0	7.3617		127	0	5.7165		0	2.83111		127	38.124	26.6788		38.7834	44.1239
128	27.158	15.5314		21.1727	30.7187									128	0	6.9313		0	5.4245		128	0	4.4056		0	0		128	37.9006	27.586		38.5562	46.0597
129	22.956	14.8324		17.8968	29.0496									129	0	6.5763		0	4.68328		129	0	5.6667		0	2.72356		129	44.3387	29.0298		45.1056	49.1404
130	19.482	14.7544		15.1884	28.8633									130	0	5.6717		0	2.79452									130	48.462	29.9787		49.3003	51.1651
131	18.191	15.2526		14.1819	30.0529									131	0	6.5639		0	4.65739		Min	0	4.4056					131	55.4108	30.5682		56.3692	52.423
132	16.333	14.4799		12.7334	28.2079									132	0	5.8333		0	3.13193		Max	56.7185	50.709					132	61.7495	26.9672		62.8176	44.7393
133	14.852	14.6595		11.5788	28.6367									133	0	4.3333		0	0									133	69.0268	26.6194		70.2208	43.9972
134	12.74	15.3698		9.93225	30.3328																							134	76.31	27.6717		77.6299	46.2425
135	11.045	14.4773		8.61081	28.2017									Min	0	4.3333												135	81.8446	27.9127		83.2603	46.7568
136	9.701	15.8913		7.56301	31.578									Max	84.9612	52.2271												136	87.5034	31.6977		89.017	54.8331
137	8.79	15.2222		6.85279	29.9803																							137	93.9589	34.8185		95.5841	61.4922
138	9.121	14.0625		7.11084	27.2112																							138	93.3548	33.7996		94.9696	59.3181
139	9.017	13.6441		7.02976	26.2121																							139	91.1283	37.1504		92.7046	66.4679
140	8.922	12.8421		6.95569	24.2971																							140	85.9893	36.0611		87.4767	64.1436
141	8.667	14		6.75689	27.0619																							141	74.0993	38.1581		75.381	68.6181
																												142	63.5103	37.9893		64.6088	68.258
Min	0	2.6667																										143	52.7107	34.6782		53.6224	61.1928
Max	128.269	44.5458																										144	42.9408	32.3568		43.6836	56.2395
																												145	35.7571	30.2619		36.3756	51.7694
																												146	29.3597	30.1106		29.8675	51.4466
(Continued Below)																												147	23.8146	27.4827		24.2265	45.8392
																												148	20.1394	27.2869		20.4878	45.4215
																												149	17.6042	27.05		17.9087	44.916
																												150	14.8713	26.7534		15.1285	44.2831
																												151	13.6908	26.4006		13.9276	43.5303
																												152	11.7141	23.5557		11.9167	37.4599
																												153	10.0405	23.8748		10.2142	38.1408
																												154	9.4453	25.0793		9.60868	40.7109
																												155	7.8432	23.3272		7.97886	36.9723
																												156	8.3707	22.7533		8.51549	35.7478
																												157	9.2613	22.3611		9.42149	34.9109
																												158	7.9776	22.215		8.11559	34.5992
																												159	7.7284	21.723		7.86208	33.5493
																												160	7.037	20.6197		7.15872	31.1951
																												161	6.4092	19.1726		6.52006	28.1074
																												162	6.7402	20.9187		6.85679	31.8331
																												163	7.3346	21.9759		7.46147	34.089
																												164	9.2015	25.3334		9.36066	41.2531
																												165	12.0412	29.051		12.2495	49.1856
																												166	15.902	30.8601		16.1771	53.0459
																												167	21.3751	33.481		21.7448	58.6383
																												168	27.1651	34.4621		27.635	60.7317
																												169	33.994	37.409		34.582	67.0197
																												170	40.6988	37.2855		41.4028	66.7562
																												171	43.7323	36.7284		44.4887	65.5675
																												172	50.4112	30.5466		51.2832	52.3769
																												173	54.9043	30.2417		55.854	51.7263
																												174	57.6423	30.0965		58.6393	51.4165
																												175	60.2314	31.9807		61.2732	55.437
																												176	57.5891	33.9787		58.5852	59.7002
																												177	50.7093	34.7341		51.5864	61.3121
																												178	42.0727	36.2161		42.8004	64.4744
																												179	33.2944	36.3659		33.8703	64.794
																												180	24.669	34.5006		25.0957	60.8139
																												181	16.8599	32.0442		17.1515	55.5725
																												182	10.2605	31.2064		10.438	53.7848
																												183	6.349	28.0594		6.45882	47.0698
																												184	3.2892	23.8813		3.34609	38.1547
																												185	0.5681	20.3732		0.577926	30.6692
																												186	0	14.4522		0	18.0351
																												187	0	13.2291		0	15.4253
																												188	0	10.9614		0	10.5865
																												189	0	10.1835		0	8.92665
																												190	0	10.4097		0	9.40931
																												191	0	10.5314		0	9.66899
																												192	0	9.8995		0	8.32066
																												193	0	8.9235		0	6.23809
																												194	0	7.7077		0	3.64385
																												195	0	7.5153		0	3.23331
																												196	0	7.0375		0	2.21379
																												197	0	7.2381		0	2.64183
																												198	0	7.1424		0	2.43762
																												199	0	7.1145		0	2.37809
																												200	0	7.6539		0	3.52905
																												201	0	6.6004		0	1.28112
																												202	0	6		0	0
																												Min	0	6
																												Max	98.2997	52.8653
Fig 5A (+IAA)
TgCIA2-HA +IAA (representative image)							TgCIA2-HA +IAA (replicate image 1)							TgCIA2-HA +IAA (replicate image 2)							TgCIA2-HA +IAA (replicate image 3)							TgCIA2-HA +IAA (replicate image 4)
Raw values				Plotted Values			Raw values				Plotted values			Raw values				Plotted values			Raw values				Plotted values			Raw values				Plotted values
Distance	TgTom40	TgCIA2-HA		TgTom40	TgCIA2-HA		Distance	TgTom40	TgCIA2-HA		TgTom40	TgCIA2-HA		Distance	TgTom40	TgCIA2-HA		TgTom40	TgCIA2-HA		Distance	TgTom40	TgCIA2-HA		TgTom40	TgCIA2-HA		Distance	TgTom40	TgCIA2-HA		TgTom40	TgCIA2-HA
0	0	12		0	5.46644		0	0	12.3333		0	21.0374		0	0	10		0	0.711762		0	0	6.3333		0	7.25709		0	0	8		0	3.88258
1	0	11.1488		0	3.47225		1	0	10.5592		0	17.3052		1	0	11.4078		0	4.97023		1	0	4.3169		0	3.26614		1	0	12.9503		0	15.4143
2	0	12.7032		0	7.11389		2	0	10.3109		0	16.7828		2	0	9.7647		0	0		2	0	4.8889		0	4.39827		2	0	15.5954		0	21.5761
3	0	12.217		0	5.97482		3	0	8.9246		0	13.8664		3	0	10		0	0.711762		3	0	5.5694		0	5.74514		3	0	17.2718		0	25.4813
4	0	11.6111		0	4.55533		4	0	8.4596		0	12.8881		4	0	9.8039		0	0.118577		4	0	5.075		0	4.76661		4	0	15.4664		0	21.2756
5	0	12.0131		0	5.49713		5	0	8.4197		0	12.8042		5	0	10.6863		0	2.78776		5	0	4.1203		0	2.87703		5	0	11.9645		0	13.1179
6	0	13.5873		0	9.18515		6	0	8.7689		0	13.5388		6	0	11.2706		0	4.55522		6	0	5.4293		0	5.46785		6	0	10.0725		0	8.71048
7	0	11.4134		0	4.09216		7	0	10.3068		0	16.7742		7	0	11.8392		0	6.27518		7	0	7.1867		0	8.94617		7	0	7.9855		0	3.84881
8	0	10.3161		0	1.52141		8	0	11.4479		0	19.1747		8	0	12.4039		0	7.98335		8	0	9.1019		0	12.7368		8	0	9.0367		0	6.29758
9	0	12.9649		0	7.727		9	0	11.7275		0	19.763		9	0	15.2706		0	16.6549		9	0	7.711		0	9.98389		9	0	10.6469		0	10.0485
10	0	14.8486		0	12.1401		10	0	12.3516		0	21.0759		10	0	12.4118		0	8.00725		10	0	8.0331		0	10.6214		10	0.007	12.3951		0.00604204	14.121
11	0	16.3828		0	15.7344		11	0	13.3848		0	23.2495		11	0	14.9294		0	15.6228		11	0	7.1204		0	8.81495		11	1.647	13.5111		1.4216	16.7207
12	0	17.3657		0	18.0372		12	0	14.9167		0	26.4722		12	0	20.4353		0	32.2776		12	0	9.1979		0	12.9268		12	14.836	16.2644		12.8057	23.1345
13	0	16.6791		0	16.4286		13	0	15.2712		0	27.218		13	0	25.6902		0	48.1733		13	0	10.2198		0	14.9494		13	37.116	18.2476		32.0366	27.7544
14	0	19.2776		0	22.5163		14	0	21.7438		0	40.8346		14	3.31	28.749		2.68292	57.4259		14	0	8.5806		0	11.705		14	61.536	22.2029		53.1147	36.9683
15	0	22.9898		0	31.2133		15	0	22.9822		0	43.4399		15	15.49	31.098		12.5554	64.5314		15	0	12.073		0	18.6173		15	84.214	23.134		72.6891	39.1373
16	0	22.7921		0	30.7501		16	0	26.4167		0	50.6652		16	31.357	27.2471		25.4164	52.8827		16	0	13.16		0	20.7688		16	98.73	27.3987		85.2186	49.0719
17	0	26.8382		0	40.2293		17	0	28.3491		0	54.7305		17	46.667	23.9333		37.8259	42.8588		17	0	17.7329		0	29.8197		17	98.579	31.7128		85.0883	59.1216
18	0	28.9123		0	45.0885		18	0	29.9964		0	58.196		18	57.569	22.7843		46.6626	39.3832		18	0	20.4188		0	35.1357		18	81.704	38.7516		70.5226	75.5185
19	0	30.1111		0	47.897		19	0	30.3771		0	58.9969		19	62.227	22.349		50.4381	38.0664		19	0	26.0091		0	46.2003		19	61.356	40.5972		52.9593	79.8179
20	0	31.2902		0	50.6594		20	0	32.9336		0	64.3751		20	55.686	22.3137		45.1363	37.9596		20	0.4875	33.2893		0.997453	60.6095		20	39.118	37.9057		33.7646	73.548
21	0.0111	34.0074		0.0147306	57.0252		21	1.302	35.297		1.19671	69.347		21	44.51	24.9647		36.0776	45.9787		21	3.0757	39.3613		6.29306	72.6275		21	21.304	32.8406		18.3885	61.7489
22	0.1174	29.478		0.155799	46.4138		22	7.264	35.1628		6.67659	69.0647		22	28.243	25.9216		22.8924	48.8732		22	7.1208	45.1166		14.5696	84.0186		22	10.886	29.8616		9.39623	54.8093
23	4.016	32.7492		5.32954	54.0775		23	10.277	39.0496		9.44595	77.2415		23	13.176	26.6196		10.6798	50.9846		23	13.0195	50.332		26.6386	94.3412		23	5.891	32.9456		5.0848	61.9934
24	8.4044	36.8901		11.1533	63.7788		24	13.938	41.2396		12.8109	81.8487		24	6.149	23.5922		4.98407	41.827		24	18.5856	52.1898		38.0272	98.0182		24	3.475	38.8802		2.99944	75.8181
25	13.3534	39.3008		17.721	69.4266		25	16.132	37.9876		14.8275	75.0074		25	1.49	22.9608		1.20772	39.9171		25	23.5793	51.2437		48.2446	96.1456		25	2.345	41.8974		2.02408	82.8467
26	18.7771	43.6352		24.9187	79.5812		26	20.24	35.7402		18.6033	70.2794		26	0.886	21.949		0.718147	36.8564		26	26.9772	47.3163		55.1969	88.3724		26	2.215	36.6741		1.91187	70.679
27	25.8578	51.6704		34.3153	98.406		27	25.426	35.803		23.3699	70.4115		27	0	21.6353		0	35.9075		27	30.2814	45.0749		61.9575	83.9361		27	2.043	30.958		1.76341	57.3633
28	34.1644	52.3508		45.3388	100		28	33.701	34.2526		30.9758	67.1499		28	0	20.9686		0	33.8908		28	31.373	48.1053		64.1909	89.934		28	1.565	29.8551		1.35083	54.7941
29	40.3983	47.8888		53.6116	89.5465		29	47.392	34.0717		43.5596	66.7693		29	0	22.1608		0	37.4971		29	30.4819	49.089		62.3677	91.881		29	1.169	29.4718		1.00902	53.9012
30	47.5512	45.8652		63.1041	84.8056		30	65.018	33.528		59.7603	65.6255		30	0	21.4902		0	35.4686		30	26.933	51.7085		55.1064	97.0656		30	0	28.8131		0	52.3668
31	51.0994	42.7888		67.8128	77.5982		31	81.977	32.2338		75.3479	62.9029		31	0.251	24.749		0.203448	45.3262		31	24.0181	51.8112		49.1424	97.2688		31	0	34.0943		0	64.6694
32	53.8596	40.5739		71.4758	72.4092		32	95.167	33		87.4713	64.5148		32	0.345	27.3333		0.27964	53.1435		32	20.6184	50.9521		42.1864	95.5685		32	0	35.6584		0	68.3129
33	56.0222	39.9123		74.3458	70.8592		33	106.186	31.6384		97.5992	61.6503		33	4	28.898		3.2422	57.8766		33	16.8673	51.55		34.5115	96.7519		33	0.062	37.9527		0.0535152	73.6575
34	56.6303	40.4194		75.1527	72.0472		34	108.798	29.0309		100	56.1648		34	7.6	25.5333		6.16018	47.6986		34	14.254	53.1911		29.1645	100		34	0.411	38.9675		0.354754	76.0215
35	55.5531	39.5481		73.7232	70.0059		35	103.679	28.458		95.295	54.9596		35	10.941	24.9412		8.86823	45.9076		35	12.1865	52.3056		24.9343	98.2474		35	0.377	39.8116		0.325407	77.9878
36	48.7535	37.8283		64.6996	65.9768		36	90.648	27.2109		83.3177	52.336		36	13.969	20.5843		11.3226	32.7284		36	10.6929	53.0709		21.8783	99.7621		36	0.667	41.286		0.57572	81.4224
37	41.5947	36.9725		55.1994	63.9718		37	73.681	26.1519		67.7228	50.1081		37	20.376	21.9804		16.5158	36.9514		37	9.8	52.2933		20.0514	98.223		37	0.399	39.4762		0.344396	77.2065
38	32.1481	31.4444		42.663	51.0206		38	58.101	26.3724		53.4026	50.572		38	29.765	23.9098		24.126	42.7877		38	9.1026	51.2411		18.6244	96.1405		38	0.957	37.0621		0.826033	71.5829
39	23.0619	32.4155		30.6049	53.2957		39	45.598	25.2874		41.9107	48.2894		39	37.035	24.5725		30.0187	44.7923		39	8.3351	48.3592		17.0541	90.4365		39	1.404	35.827		1.21186	68.7057
40	15.28	34.2034		20.2777	57.4844		40	36.51	23.7604		33.5576	45.077		40	44.745	29.7647		36.2681	60.4983		40	8.6652	45.9372		17.7295	85.6428		40	3.612	35.7066		3.11769	68.4252
41	8.8659	34.331		11.7657	57.7833		41	31.822	22.9303		29.2487	43.3307		41	49.255	28.4588		39.9236	56.548		41	9.145	43.1133		18.7112	80.0536		41	5.407	34.5537		4.66704	65.7395
42	5.6768	41.2918		7.53355	74.0911		42	32.923	23.0426		30.2607	43.567		42	54.816	29.2627		44.4311	58.9798		42	9.667	46.32		19.7792	86.4004		42	7.971	32.7246		6.88015	61.4786
43	3.7224	41.8141		4.93991	75.3147		43	41.859	23.4912		38.4741	44.5107		43	56.259	24.3569		45.6007	44.1401		43	9.758	46.4959		19.9654	86.7486		43	10.743	34.4797		9.2728	65.5671
44	3.3333	42.845		4.42354	77.7299		44	55.302	23.9102		50.83	45.3922		44	56.039	23.8235		45.4224	42.5266		44	12.2054	48.2057		24.9729	90.1327		44	12.829	38.5501		11.0733	75.0492
45	4.2456	43.1228		5.63424	78.3807		45	67.953	24.9879		62.4579	47.6594		45	55.569	22.6863		45.0415	39.0867		45	15.2026	48.8546		31.1054	91.417		45	15.382	39.911		13.2769	78.2194
46	5.2219	38.9888		6.92986	68.6956		46	79.085	25.9176		72.6898	49.6152		46	51.506	24.7451		41.7482	45.3144		46	18.1818	43.9519		37.201	81.7134		46	20.354	43.5102		17.5685	86.6037
47	5.4963	37.192		7.29401	64.4861		47	87.691	28.8289		80.5998	55.7398		47	44.941	28.498		36.4269	56.6666		47	21.4828	41.7127		43.955	77.2815		47	26.716	41.27		23.0599	81.3852
48	6.7719	35.3333		8.98683	60.1315		48	86.292	28.5208		79.314	55.0917		48	36.745	29.5333		29.7837	59.7983		48	22.2986	41.5243		45.6242	76.9086		48	38.067	39.3514		32.8575	76.9158
49	7.0292	34.1876		9.32829	57.4474		49	83.223	27.5431		76.4931	53.0349		49	29.914	31.502		24.2468	65.7534		49	22.616	41.9483		46.2736	77.7478		49	55.072	42.6812		47.5353	84.6726
50	10.2493	33.6023		13.6016	56.0762		50	75.013	27.737		68.947	53.4428		50	25.098	30.6471		20.3432	63.1674		50	21.5834	37.4405		44.1609	68.8258		50	79.155	45.9178		68.3225	92.2122
51	12.3158	28.5143		16.344	44.156		51	59.815	27.3906		54.978	52.714		51	18.8	33.3333		15.2383	71.293		51	19.6152	32.4239		40.1338	58.8967		51	97.107	49.2609		83.8177	100
52	16.5994	30.9321		22.0287	49.8204		52	45.094	26.0612		41.4475	49.9173		52	15.984	33.6706		12.9558	72.3133		52	16.9315	26.5009		34.6428	47.1736		52	110.705	46.6723		95.5548	93.9698
53	20.0671	27.4652		26.6306	41.6982		53	32.833	25.8406		30.1779	49.4532		53	12.863	36.6078		10.4261	81.198		53	13.9695	26.9585		28.5824	48.0793		53	115.855	42.3567		100	83.9166
54	22.6685	27.4811		30.0828	41.7354		54	22.402	24.6003		20.5905	46.844		54	9.545	33.1882		7.7367	70.8541		54	11.741	24.3784		24.0228	42.9727		54	110.929	33.8675		95.7481	64.141
55	22.9806	31.4877		30.497	51.1221		55	15.062	22.7462		13.844	42.9434		55	14.078	30.098		11.4109	61.5065		55	10.0901	25.6791		20.6449	45.5471		55	91.03	27.3023		78.5724	48.8474
56	21.5354	34.5568		28.5791	58.3123		56	7.115	20.3594		6.53964	37.9222		56	20.635	27.4275		16.7257	53.4284		56	9.1298	23.7262		18.6801	41.6818		56	67.71	22.8696		58.4437	38.5214
57	17.3333	36		23.0026	61.6935		57	5.166	18.5799		4.74825	34.1786		57	34.698	30.3961		28.1245	62.4082		57	9.0437	23.0425		18.5039	40.3286		57	45.15	24.764		38.9711	42.9344
58	14.3525	42.3958		19.0469	76.6775		58	0	16.4658		0	29.7311		58	48.792	27.3961		39.5484	53.3335		58	9.8261	23.1457		20.1048	40.5329		58	27.94	26.4913		24.1164	46.9581
59	11.2197	44.2765		14.8894	81.0836		59	0	15.4237		0	27.5388		59	58.102	28.498		47.0946	56.6666		59	10.7314	22.5113		21.9571	39.2773		59	16.972	32.3801		14.6493	60.6761
60	9.5845	43.5476		12.7194	79.3759		60	0	16.3177		0	29.4195		60	68.314	27.2941		55.3719	53.0249		60	12.6051	24.4687		25.7907	43.1514		60	7.892	38.0177		6.81196	73.8089
61	8.775	43.1813		11.6451	78.5178		61	0	16.1181		0	28.9996		61	68.314	27.6392		55.3719	54.0688		61	15.2181	25.98		31.1371	46.1427		61	4.182	37.2674		3.60968	72.0611
62	8.1843	42.0982		10.8612	75.9803		62	0	17.5856		0	32.0869		62	63.663	32.7569		51.6021	69.5494		62	15.8072	29.1381		32.3424	52.3933		62	2.231	36.3109		1.92568	69.8329
63	9.0508	37.8809		12.0111	66.1		63	0	20.843		0	38.9396		63	47.561	36.6745		38.5506	81.3998		63	15.0534	31.1629		30.8001	56.4009		63	2	31.4638		1.7263	58.5416
64	9.155	38.4466		12.1494	67.4253		64	0	25.5		0	48.7367		64	32.62	36.8274		26.4401	81.8623		64	13.9413	33.6689		28.5247	61.3608		64	2.438	27.7882		2.10435	49.9793
65	10.6726	32.7433		14.1634	54.0637		65	0	28.6829		0	55.4327		65	21.882	39.3333		17.7365	89.4424		65	11.7838	34.7529		24.1103	63.5063		65	2.193	27.2011		1.89288	48.6116
66	11.361	36.0129		15.0769	61.7237		66	0.082	30.0042		0.075369	58.2124		66	14.667	37.2353		11.8883	83.0962		66	10.2371	33.3914		20.9457	60.8116		66	2.882	27.4661		2.48759	49.2289
67	12.1287	35.3856		16.0957	60.2541		67	0.661	33.487		0.607548	65.5393		67	9.388	36.1373		7.60944	79.7748		67	9.3902	31.2218		19.2129	56.5174		67	3.362	26.2277		2.9019	46.3441
68	12.3626	35.3642		16.4061	60.2039		68	5.802	37.7982		5.33282	74.6089		68	8.533	36.6667		6.91642	81.3762		68	7.9049	28.3069		16.1739	50.7482		68	5.064	24.1		4.37098	41.3876
69	12.2548	32.9649		16.2631	54.5829		69	15.62	40.9242		14.3569	81.1852		69	5.247	32.4		4.25296	68.4698		69	7.9622	30.8762		16.2911	55.8334		69	4.884	24.0612		4.21561	41.2972
70	13.6475	35.0788		18.1113	59.5353		70	21.208	48.0716		19.493	96.2215		70	1.373	34.4902		1.11289	74.7925		70	6.843	32.553		14.0012	59.1522		70	4.754	25.1304		4.10341	43.7879
71	14.8538	34.9048		19.7121	59.1276		71	27.379	49.8677		25.165	100		71	1.992	30.3255		1.61462	62.1946		71	7.3543	32.929		15.0473	59.8964		71	4.825	27.0597		4.16469	48.2822
72	16.1053	32.9677		21.373	54.5894		72	36.24	49.4948		33.3094	99.2155		72	0.055	28.2235		0.0445803	55.8363		72	8.9229	32.5003		18.2568	59.0479		72	5.575	27.9497		4.81205	50.3555
73	18.9591	35.4858		25.1602	60.4888		73	43.853	46.9659		40.3068	93.8954		73	0	32.2314		0	67.9598		73	10.9533	30.9204		22.4111	55.9209		73	6.92	28.8237		5.97298	52.3915
74	21.2851	39.2885		28.247	69.3977		74	49.383	46.0752		45.3896	92.0216		74	0	33.8824		0	72.9539		74	14.92	31.48		30.5272	57.0285		74	8.643	26.5566		7.46019	47.1103
75	25.3721	39.1856		33.6707	69.1567		75	58.887	48.0187		54.1251	96.1102		75	0	31.2941		0	65.1246		75	20.8651	34.5396		42.6912	63.0842		75	8.88	25.486		7.66475	44.6163
76	31.4815	39.2222		41.7784	69.2424		76	66.034	47.2227		60.6941	94.4356		76	0	26.9098		0	51.8624		76	24.9632	36.8624		51.0761	67.6816		76	10.293	24.9698		8.88438	43.4138
77	37.975	37.9448		50.3957	66.2497		77	70.824	43.816		65.0968	87.2688		77	0	29.4196		0	59.4544		77	28.1533	37.8952		57.6032	69.7257		77	11.42	25.5217		9.85715	44.6994
78	45.5808	36.663		60.4892	63.2467		78	76.507	41.7979		70.3202	83.0232		78	0	27.8275		0	54.6384		78	28.4888	42.6081		58.2897	79.0537		78	14.486	28.572		12.5036	51.8051
79	56.3525	32.1311		74.7841	52.6294		79	74.462	42.12		68.4406	83.7009		79	0	29.4353		0	59.5019		79	26.6281	41.9094		54.4826	77.6708		79	18.736	31.7427		16.1719	59.1913
80	64.5232	35.209		85.6272	59.8403		80	78.083	41.1458		71.7688	81.6514		80	0	29.451		0	59.5493		80	23.0786	37.0635		47.2201	68.0796		80	23.948	33.9198		20.6707	64.2629
81	71.5069	36.2031		94.8951	62.1693		81	75.501	39.3693		69.3956	77.9141		81	0	27		0	52.1353		81	19.9601	33.5913		40.8395	61.2073		81	30.552	31.0793		26.3709	57.6459
82	75.3536	35.9651		100	61.6117		82	75.721	36.7682		69.5978	72.4421		82	0	28.2431		0	55.8956		82	17.7468	32.0456		36.311	58.1479		82	41.443	27.6776		35.7714	49.7216
83	74.3634	36.0037		98.6859	61.7021		83	77.358	35.4743		71.1024	69.72		83	0	23.8588		0	42.6334		83	16.5387	31.3878		33.8391	56.846		83	54.09	27.6797		46.6877	49.7265
84	70.1847	39.0489		93.1405	68.8364		84	72.891	33.8763		66.9966	66.3583		84	0	23.3059		0	40.961		84	15.2041	34.8151		31.1085	63.6295		84	67.507	28.3333		58.2685	51.2491
85	62.4572	38.5982		82.8855	67.7805		85	72.386	32.3867		66.5325	63.2245		85	0	26		0	49.1104		85	14.5155	34.4397		29.6995	62.8864		85	73.779	30.1695		63.6822	55.5265
86	55.1472	41.6626		73.1846	74.9598		86	74.134	32.611		68.1391	63.6964		86	0	26.549		0	50.7711		86	15.2335	37.5783		31.1686	69.0985		86	77.908	31.1523		67.2461	57.816
87	50.8033	42.5586		67.4199	77.0589		87	76.806	33.1341		70.595	64.7969		87	0	28.5686		0	56.8802		87	17.1034	35.0567		34.9945	64.1076		87	77.217	29.9846		66.6497	55.0958
88	46.6952	41.0951		61.9681	73.6302		88	77.75	32.3646		71.4627	63.178		88	0	27		0	52.1353		88	22.9135	35.6316		46.8823	65.2455		88	71.494	33.1689		61.7099	62.5136
89	46.7553	41.0319		62.0479	73.4822		89	77.39	32.5815		71.1318	63.6343		89	0	27.6588		0	54.1281		89	27.9829	35.5049		57.2546	64.9947		89	65.689	35.6117		56.6993	68.2041
90	49.8486	40.422		66.1529	72.0533		90	73.438	35.2728		67.4994	69.2961		90	1.137	25.4118		0.921595	47.3311		90	32.2803	38.0864		66.0473	70.1041		90	62.315	35.971		53.7871	69.0411
91	55.9036	38.1763		74.1884	66.7921		91	63.167	37.956		58.059	74.9409		91	0.949	27.1294		0.769212	52.5267		91	36.4266	40.9932		74.5309	75.8574		91	62.522	41.4348		53.9657	81.7691
92	62.2286	37.0863		82.5821	64.2384		92	47.164	37.2982		43.3501	73.557		92	3.333	28.702		2.70156	57.2837		92	37.5452	43.8552		76.8196	81.522		92	57.442	39.2721		49.5809	76.7311
93	61.8135	38.6741		82.0312	67.9583		93	34.396	34.419		31.6146	67.5		93	7.043	31.4627		5.7087	65.6346		93	39.4331	43.3889		80.6824	80.5991		93	50.014	40.5099		43.1695	79.6145
94	60.4009	43.2949		80.1566	78.7839		94	18.504	36.5423		17.0077	71.9668		94	11.514	33.5412		9.33267	71.9218		94	42.8599	44.1108		87.6938	82.0279		94	40.241	38.5563		34.7339	75.0636
95	57.4074	42.1481		76.184	76.0972		95	4.486	33.8027		4.12324	66.2034		95	21.333	29.451		17.2915	59.5493		95	44.9898	47.684		92.0517	89.1001		95	30.735	34.3815		26.5289	65.3384
96	54.6205	43.4598		72.4856	79.1702		96	0.333	33.1667		0.306072	64.8654		96	36.22	30.1843		29.3581	61.7675		96	47.946	46.4552		98.1002	86.668		96	22.773	28.8246		19.6565	52.3936
97	50.8117	38.4839		67.431	67.5127		97	0	31.3119		0	60.9634		97	60.973	29.2588		49.4217	58.968		97	48.8745	46.032		100	85.8304		97	17.723	26.8994		15.2976	47.9088
98	42.3973	32.4574		56.2645	53.3939		98	0	30.1003		0	58.4145		98	88.831	28.0549		72.002	55.3263		98	45.4871	41.1931		93.0692	76.2531		98	13.101	30.7246		11.3081	56.8196
99	32.7165	30.1588		43.4173	48.0087		99	0	28.4442		0	54.9305		99	110.078	27.3294		89.2237	53.1317		99	39.1095	38.9769		80.0203	71.8667		99	11.039	32.1843		9.52829	60.22
100	24.5319	28.0215		32.5557	43.0015		100	0	25.2513		0	48.2135		100	123.373	29.3333		100	59.1933		100	31.3182	36.7397		64.0788	67.4387		100	11.314	35.0296		9.76566	66.8481
101	11.7759	21.1517		15.6275	26.907		101	0	22.5907		0	42.6163		101	118.839	31.1608		96.325	64.7213		101	23.5818	34.1636		48.2497	62.34		101	13.617	36.1887		11.7535	69.5483
102	3.699	17.1071		4.90886	17.4313		102	0	19.1442		0	35.3658		102	102.933	30.5333		83.4324	62.8232		102	16.6441	32.7626		34.0548	59.5671		102	17.203	37.0692		14.8487	71.5994
103	0.5442	14.1172		0.722195	10.4266		103	0	17.7247		0	32.3795		103	76.416	31		61.939	64.2349		103	12.1106	31.0033		24.779	56.085		103	23.2	39.2236		20.025	76.6181
104	0	12.9823		0	7.76776		104	0	18.9271		0	34.909		104	51.349	29.6667		41.6209	60.2018		104	8.9548	29.2637		18.322	52.6419		104	30.804	39.9148		26.5884	78.2282
105	0	11.7692		0	4.92572		105	0	19.7375		0	36.6139		105	33.059	24.6471		26.796	45.018		105	6.4414	26.7908		13.1795	47.7474		105	41.159	41.1884		35.5263	81.1951
106	0	11.9098		0	5.25512		106	0	23.1312		0	43.7534		106	17.631	19.4941		14.2908	29.4306		106	4.6733	27.1391		9.56184	48.4368		106	48.636	37.5407		41.9801	72.6978
107	0	12.9134		0	7.60635		107	0	21.7682		0	40.886		107	10.369	19.851		8.40459	30.5102		107	3.4679	27.4289		7.09552	49.0104		107	51.638	31.5927		44.5712	58.8419
108	0	12.8116		0	7.36785		108	0	19.9661		0	37.0948		108	6.58	18.0784		5.33342	25.1482		108	2.3027	27.7279		4.71145	49.6022		108	48.49	27.903		41.854	50.2467
109	0	14.646		0	11.6655		109	0	16.1737		0	29.1166		109	3.796	19.6667		3.07685	29.9527		109	1.3329	27.4952		2.72719	49.1416		109	41.159	23.856		35.5263	40.8192
110	0	13.8646		0	9.83481		110	0	14.8831		0	26.4015		110	3.333	21.0196		2.70156	34.0451		110	1.084	26.6545		2.21793	47.4777		110	31.31	23.9		27.0252	40.9217
111	0	10.6103		0	2.21066		111	0	11.8291		0	19.9767		111	3.114	22.3882		2.52405	38.185		111	0.88	26.4933		1.80053	47.1586		111	23.487	23.9923		20.2728	41.1367
112	0	9.7158		0	0.115031		112	0	10.1458		0	16.4355		112	3.333	25.9686		2.70156	49.0154		112	0	27.2612		0	48.6785		112	16.348	26.3333		14.1107	46.5901
113	0	10.1821		0	1.20748		113	0	10.158		0	16.4611		113	4.016	25.0392		3.25517	46.204		113	0	27.4463		0	49.0448		113	13.763	28.8858		11.8795	52.5361
114	0	9.6667		0	0		114	0	8.8011		0	13.6066		114	3.396	27.2549		2.75263	52.9063		114	0	29.2123		0	52.5402		114	12.656	30.9125		10.924	57.2573
							115	0	9.1892		0	14.423		115	10	24.9216		8.1055	45.8483		115	0	30.8907		0	55.8621		115	11.578	31.7755		9.99353	59.2677
Min	0	9.6667					116	0	6.0716		0	7.86441		116	8.502	25.9176		6.8913	48.8611		116	0	33.7002		0	61.4228		116	14.039	32.9953		12.1177	62.1092
Max	75.3536	52.3508					117	0	5.8717		0	7.44387		117	13.506	26.7294		10.9473	51.3167		117	0	28.7578		0	51.6406		117	14.583	33.8571		12.5873	64.1168
							118	0	6.1403		0	8.00894		118	21.325	25.1176		17.285	46.4412		118	0	25.9315		0	46.0467		118	14.737	33.9219		12.7202	64.2677
							119	0	6.2184		0	8.17324		119	31.867	24		25.8298	43.0605		119	0	22.5276		0	39.3095		119	17.072	33.1449		14.7357	62.4577
							120	0	8.4271		0	12.8198		120	39.843	26.6667		32.2947	51.1271		120	0	20.5832		0	35.4611		120	18.034	33.8861		15.566	64.1843
							121	0	7.6047		0	11.0897		121	45.333	26.4314		36.7447	50.4153		121	0	20.9792		0	36.2449		121	17.862	31.722		15.4175	59.1431
							122	0	6.2617		0	8.26433		122	45.592	28.9804		36.9546	58.1258		122	0.2624	22.1068		0.536885	38.4767		122	16.956	29.6809		14.6355	54.3883
							123	0	5.2662		0	6.17006		123	39.545	30.7569		32.0532	63.4996		123	2.1856	19.9494		4.47186	34.2066		123	19.323	29.0228		16.6786	52.8553
							124	0	5.3711		0	6.39074		124	31.333	34.7569		25.397	75.5992		124	6.1578	23.4292		12.5992	41.094		124	21.735	27.5013		18.7605	49.3109
							125	0	4.1986		0	3.92411		125	24.118	38.1176		19.5488	85.7651		125	11.1507	29.6087		22.815	53.3247		125	23.428	28.0663		20.2218	50.6271
							126	0	4.5273		0	4.6156		126	17.475	42.8235		14.1644	100		126	14.8064	31.4126		30.2947	56.8951		126	28.116	26.5217		24.2683	47.029
							127	0	4.756		0	5.09673		127	12.165	38.3686		9.86034	86.5243		127	18.9151	31.37		38.7014	56.8108		127	32.855	28.3981		28.3587	51.4
							128	0	2.3333		0	0		128	10.643	38.6431		8.62668	87.3547		128	19.0408	30.4979		38.9586	55.0847		128	41.442	28.556		35.7706	51.7679
														129	8.667	35.6667		7.02504	78.3513		129	17.2612	32.9406		35.3174	59.9194		129	53.558	28.892		46.2285	52.5506
							Min	0	2.3333					130	5.569	37.9216		4.51395	85.1722		130	12.3596	30.7994		25.2884	55.6814		130	65.816	30.7764		56.8089	56.9403
							Max	108.798	49.8677					131	4.831	35.7529		3.91577	78.612		131	8.6743	30.0063		17.7481	54.1117		131	75.209	32.9045		64.9165	61.8977
														132	3.969	36.3804		3.21707	80.5102		132	5.8088	32.5162		11.8851	59.0794		132	78.947	35.6451		68.1429	68.2819
														133	2.518	32.2392		2.04097	67.9834		133	3.7316	30.214		7.63507	54.5228		133	77.333	36.3768		66.7498	69.9864
														134	0.973	30.651		0.788665	63.1792		134	2.4592	30.2696		5.03166	54.6328		134	73.538	38.5785		63.4742	75.1153
														135	1.059	30.6275		0.858373	63.1082		135	2.2291	31.8507		4.56087	57.7622		135	70.719	37.3807		61.041	72.325
														136	1.467	26.4		1.18908	50.3203		136	2.6913	32.3437		5.50655	58.738		136	70.327	35.0361		60.7026	66.8633
														137	1.561	29.4431		1.26527	59.5255		137	1.7313	29.5533		3.54234	53.2151		137	69.705	32.6667		60.1657	61.3438
														138	1.827	27.5059		1.48088	53.6656		138	0.9666	28.181		1.97772	50.499		138	70.898	33.5986		61.1955	63.5146
														139	4	28		3.2422	55.1602		139	0.2559	26.8799		0.523586	47.9238		139	65.503	32.8119		56.5388	61.682
														140	3.333	34.902		2.70156	76.0382		140	0	26.5973		0	47.3644		140	57.739	32.4348		49.8373	60.8035
														141	4	40.9255		3.2422	94.2587		141	0	25.9953		0	46.1729		141	45.043	35.8968		38.8788	68.8683
														142	7.271	40.2157		5.89351	92.1116		142	0	25.5125		0	45.2174		142	32.623	36.3372		28.1585	69.8942
														143	7.396	42.2902		5.99483	98.3868		143	0	24.0335		0	42.2901		143	24.569	36.2535		21.2067	69.6992
														144	13.114	40.4392		10.6296	92.7877		144	0	25.0716		0	44.3447		144	18.978	38.6318		16.3808	75.2395
														145	20.667	42.0392		16.7516	97.6276		145	0	24.7095		0	43.628		145	14.488	41.0639		12.5053	80.9051
														146	33.333	35.0471		27.0181	76.4771		146	0	27.9551		0	50.0519		146	10.432	39.1417		9.00436	76.4273
														147	49.161	36.6235		39.8475	81.2455		147	0	28.7226		0	51.5709		147	6.435	34.4348		5.55436	65.4625
														148	60.808	36.8157		49.2879	81.8269		148	0	29.9333		0	53.9672		148	3.653	32.0704		3.15308	59.9547
														149	65.31	34.4471		52.937	74.6621		149	0	34.2166		0	62.4449		149	1.666	27.5836		1.438	49.5027
														150	62.392	35.4314		50.5718	77.6395		150	0	37.5091		0	68.9615		150	0	21.2594		0	34.7704
														151	50.667	31.9098		41.0681	66.987		151	0	37.5628		0	69.0678		151	0	16.4354		0	23.5329
														152	36.486	27.2078		29.5737	52.7639		152	0	37.8428		0	69.622		152	0	13.2724		0	16.1647
														153	21.6	22.1333		17.5079	37.4139		153	0.0829	36.3689		0.169618	66.7048		153	0	13.7448		0	17.2651
														154	9.098	15.5608		7.37438	17.5327		154	0.5117	35.9676		1.04697	65.9105		154	0	16.6087		0	23.9366
														155	4.157	14.6275		3.36946	14.7095		155	1.5836	34.299		3.24014	62.608		155	0	16.0668		0	22.6742
														156	0	16.0235		0	18.9323		156	3.6879	33.3344		7.54565	60.6988		156	0	15.1571		0	20.5551
														157	0	16.6431		0	20.8066		157	7.1126	37.4505		14.5528	68.8455		157	0	14.5285		0	19.0907
														158	0	14.1529		0	13.2739		158	11.2216	39.42		22.96	72.7437		158	0	10.4851		0	9.67163
														159	0	13		0	9.7865		159	16.3844	39.7509		33.5234	73.3986		159	0	9.1769		0	6.62418
														160	0	13.7451		0	12.0404		160	18.0261	34.6474		36.8824	63.2975		160	0	9.2239		0	6.73366
														161	0	13		0	9.7865		161	17.2602	30.3098		35.3153	54.7124		161	0	6.3333		0	0
														162	0	11.7529		0	6.01413		162	14.2618	23.622		29.1805	41.4756
														163	0	12.1725		0	7.28339		163	8.9515	18.6571		18.3153	31.6489		Min	0	6.3333
														164	0	11.7451		0	5.99054		164	3.5802	14.6201		7.32529	23.6587		Max	115.855	49.2609
														165	0	12.0196		0	6.82088		165	0.2785	11.7874		0.569827	18.0521
														166	0	13.3412		0	10.8186		166	0	11.0704		0	16.633
														167	0	11.4039		0	4.95844		167	0	8.5369		0	11.6185
														168	0	11.3804		0	4.88735		168	0	7.5089		0	9.58388
														169	0	11.0235		0	3.80776		169	0	7.1891		0	8.95092
														170	0	11		0	3.73668		170	0	9.2975		0	13.124
																					171	0	8.9614		0	12.4587
														Min	0	9.7647					172	0	10.6437		0	15.7884
														Max	123.373	42.8235					173	0	8.2123		0	10.9761
																					174	0	6.4374		0	7.46313
																					175	0	7.8943		0	10.3467
																					176	0	7.4629		0	9.49284
																					177	0	6.0131		0	6.62333
																					178	0	6.6592		0	7.90212
																					179	0	6.3224		0	7.23551
																					180	0	6.522		0	7.63057
																					181	0	6.2778		0	7.14724
																					182	0	4.7603		0	4.14374
																					183	0	5.5996		0	5.80492
																					184	0	4.6613		0	3.9478
																					185	0	2.6667		0	0
																					min	0	2.6667
																					max	48.8745	53.1911
Fig 5B (-IAA)
TgMMS19-HA -IAA (representative image)							TgMMS19-HA -IAA (replicate image 1)							TgMMS19-HA -IAA (replicate image 2)							TgMMS19-HA -IAA (replicate image 3)							TgMMS19-HA -IAA (replicate image 4)
Raw values				Plotted Values			Raw values				Plotted values			Raw values				Plotted values			Raw values				Plotted values			Raw values				Plotted values
Distance	TgTom40	TgMMS19-HA		TgTom40	TgMMS19-HA		Distance	TgTom40	TgMMS19-HA		TgTom40	TgMMS19-HA		Distance	TgTom40	TgMMS19-HA		TgTom40	TgMMS19-HA		Distance	TgTom40	TgMMS19-HA		TgTom40	TgMMS19-HA		Distance	TgTom40	TgMMS19-HA		TgTom40	TgMMS19-HA
0	0	1		0	0.104962		0	0	6.6667		0	7.39815		0	0	6.3333		0	3.32413		0	0	3.3333		0	0		0	0	4.3333		0	0
1	0	3.909		0	2.78333		1	0	6.7786		0	7.81207		1	0	7.8944		0	7.45803		1	0	4.8916		0	2.75922		1	0	5.2301		0	1.51544
2	0	6.68		0	5.33463		2	0	7.1826		0	9.3065		2	0	6.6765		0	4.23295		2	0	6.4431		0	5.50639		2	0	5.3217		0	1.67023
3	0	1.069		0	0.168491		3	0	7.5487		0	10.6607		3	0	5.078		0	0		3	0	5.3527		0	3.57567		3	0	5.9004		0	2.64813
4	0	3		0	1.9464		4	0	7.9231		0	12.0457		4	0	6.82		0	4.61294		4	0	6.6323		0	5.8414		4	0	6.5638		0	3.76916
5	0	0.886		0	0		5	0	7.9771		0	12.2454		5	0	6.244		0	3.08765		5	0	7.3333		0	7.08263		5	0	6.5		0	3.66135
6	0	2.137		0	1.15182		6	0	7.504		0	10.4954		6	0	5.5399		0	1.22315		6	0	7.995		0	8.25427		6	0	7.7474		0	5.76924
7	0	4.32		0	3.16174		7	0	6.2473		0	5.84675		7	0	6.126		0	2.77518		7	0	8.3545		0	8.89082		7	0	8.0511		0	6.28244
8	0	9.269		0	7.71837		8	0	6.7058		0	7.54278		8	0	6.3254		0	3.30321		8	0	8.3945		0	8.96165		8	0	8.5342		0	7.0988
9	0	12.589		0	10.7752		9	0	6.1997		0	5.67068		9	0	6.4995		0	3.76424		9	0	9.2285		0	10.4384		9	0	8.1384		0	6.42997
10	0	14		0	12.0743		10	0	6.6558		0	7.35783		10	0	6.6312		0	4.11299		10	0	10.2624		0	12.2691		10	0	9.369		0	8.50947
11	0	22.743		0	20.1241		11	0	6.4489		0	6.59249		11	0	8.1407		0	8.11026		11	0	9.7563		0	11.3729		11	0	11.837		0	12.68
12	0	16.274		0	14.168		12	0	5.9003		0	4.56318		12	0	8.6078		0	9.34717		12	0	10.0736		0	11.9348		12	0	10.3972		0	10.247
13	0	10.891		0	9.21177		13	0	7.1556		0	9.20662		13	0	9.5929		0	11.9558		13	0	12.3913		0	16.0386		13	0	12.1407		0	13.1932
14	0	7.32		0	5.92389		14	0	7.5475		0	10.6563		14	0.7189	8.8267		0.979871	9.92683		14	0.094	14.4197		0.077641	19.6302		14	0	15.7601		0	19.3093
15	0	5.686		0	4.41944		15	0	8.5915		0	14.5181		15	2.7788	11.3293		3.78754	16.5539		15	2.91	19.0892		2.40357	27.8983		15	0.1101	20.401		0.11549	27.1517
16	0	8.537		0	7.04441		16	0	10.2987		0	20.8332		16	7.8843	13.4096		10.7464	22.0627		16	14.402	25.8165		11.8956	39.81		16	2.8689	25.4907		3.00934	35.7524
17	0	10.891		0	9.21177		17	0	9.8896		0	19.3199		17	17.9623	15.2906		24.4829	27.0437		17	28.064	31.5287		23.18	49.9244		17	11.2905	29.5289		11.8432	42.5762
18	0	8.823		0	7.30773		18	1.8812	13.955		2.9321	34.3581		18	28.6054	18.4357		38.9896	35.3722		18	38.099	35.0326		31.4686	56.1286		18	26.5506	30.2166		27.8503	43.7383
19	0	9.566		0	7.99182		19	4.0413	15.9773		6.29889	41.8387		19	39.3603	22.0501		53.6487	44.9434		19	41.508	35.5327		34.2843	57.0141		19	45.2995	29.5483		47.517	42.609
20	0	12.543		0	10.7328		20	7.0574	19.0676		10.9999	53.27		20	45.7756	27.691		62.3928	59.8809		20	40.174	33.8375		33.1825	54.0125		20	70.0916	34.2153		73.5227	50.4955
21	0	15.48		0	13.4369		21	11.21	20.3575		17.4722	58.0414		21	45.343	34.1219		61.8032	76.9104		21	33.476	30.706		27.6501	48.4677		21	89.2951	37.8178		93.6662	56.5831
22	0	16.509		0	14.3844		22	17.6696	21.1281		27.5404	60.8919		22	41.1584	39.6638		56.0995	91.5857		22	24.372	28.4636		20.1305	44.4972		22	95.3333	40.837		100	61.685
23	0	19.526		0	17.1622		23	26.2999	23.7871		40.9918	70.7278		23	34.3732	38.6841		46.8512	88.9914		23	17.006	26.1596		14.0464	40.4176		23	86.1865	43.1133		90.4055	65.5316
24	1	20.903		0.8956	18.43		24	32.7702	24.79		51.0766	74.4376		24	25.6171	33.8732		34.9165	76.2518		24	11.683	22.8919		9.64979	34.6316		24	67.0986	44.782		70.3832	68.3514
25	2	23.286		1.7912	20.6241		25	36.2804	25.5807		56.5477	77.3624		25	18.7743	29.8046		25.5896	65.4779		25	7.756	23.2818		6.40621	35.322		25	45.5369	44.1081		47.766	67.2126
26	3.189	27.783		2.85607	24.7645		26	37.6165	25.0266		58.6302	75.3128		26	13.7647	27.4346		18.7615	59.2019		26	4.21	24.3987		3.47733	37.2996		26	26.2802	43.4377		27.5667	66.0797
27	1.766	32		1.58163	28.6472		27	34.7965	23.5436		54.2349	69.827		27	10.4301	25.2782		14.2164	53.4916		27	1.64	23.6928		1.35459	36.0497		27	14.421	39.3467		15.1269	59.1666
28	4.64	40.44		4.15558	36.418		28	28.4063	23.3101		44.2749	68.9633		28	8.6608	23.3558		11.8048	48.401		28	0.666	23.9439		0.550095	36.4943		28	7.9378	34.836		8.32637	51.5443
29	4.337	59.64		3.88422	54.0958		29	23.1675	23.5431		36.1096	69.8252		29	7.2625	24.3147		9.89889	50.9402		29	0.88	21.52		0.726852	32.2024		29	5.6599	36.0858		5.93696	53.6563
30	11.629	69.371		10.4149	63.0553		30	18.9142	23.5662		29.4802	69.9106		30	6.7729	25.7616		9.23156	54.7717		30	0.184	20.4122		0.151978	30.2409		30	5.762	32.3854		6.04406	47.4032
31	23.166	75.623		20.7475	68.8116		31	15.2492	23.3901		23.7679	69.2592		31	6.8624	27.9943		9.35355	60.6841		31	0.299	19.5841		0.246965	28.7746		31	5.3696	28.5618		5.63245	40.942
32	42.074	80.029		37.6815	72.8683		32	12.8759	22.7574		20.0688	66.9188		32	6.7375	30.8865		9.18331	68.3428		32	0.72	19.3276		0.594697	28.3204		32	4.6738	27.4954		4.90259	39.14
33	60.229	83.966		53.9411	76.4932		33	10.816	21.5464		16.8581	62.4392		33	7.068	31.407		9.63379	69.7211		33	0.374	16.5937		0.308912	23.4796		33	4.7925	26.701		5.0271	37.7976
34	74	75.897		66.2744	69.0639		34	8.776	19.0334		13.6785	53.1435		34	7.5752	30.0178		10.3251	66.0424		34	0.895	17.1509		0.739242	24.4662		34	5.3953	26.1119		5.65941	36.8021
35	67.8	69.2		60.7217	62.8979		35	9.4218	17.5147		14.6851	47.5257		35	7.7898	28.4779		10.6176	61.9647		35	1.039	18.6516		0.858181	27.1235		35	5.1488	24.6053		5.40084	34.2562
36	60.531	63		54.2116	57.1894		36	9.8053	17.7957		15.2828	48.5651		36	8.084	25.6511		11.0186	54.4791		36	1.924	19.6579		1.58916	28.9053		36	4.661	21.7936		4.88916	29.5049
37	44	58.234		39.4064	52.8013		37	10.0852	17.7935		15.7191	48.557		37	8.9192	24.6808		12.157	51.9097		37	3.628	20.2547		2.99661	29.962		37	4.0774	23.6797		4.27699	32.6921
38	30.131	54		26.9853	48.903		38	10.5982	18.2329		16.5187	50.1824		38	9.5956	23.7845		13.0789	49.5362		38	6.244	21.0483		5.15735	31.3672		38	2.3016	24.8947		2.41427	34.7452
39	22.891	54.109		20.5012	49.0033		39	10.4143	19.1491		16.232	53.5715		39	10.1237	24.7191		13.7987	52.0111		39	11.749	23.0787		9.7043	34.9623		39	2.0767	24.3674		2.17836	33.8542
40	17.829	46.829		15.9677	42.3005		40	10.0064	19.2451		15.5963	53.9266		40	11.0864	26.7938		15.1109	57.505		40	18.067	24.7067		14.9228	37.845		40	1.8314	25.1434		1.92105	35.1655
41	12	47.56		10.7472	42.9735		41	10.0166	19.8018		15.6122	55.9858		41	9.5934	29.2644		13.0759	64.0474		41	31.774	28.2618		26.2443	44.1398		41	2.6583	26.1255		2.78843	36.8251
42	11.04	62.04		9.88742	56.3055		42	8.8188	21.2361		13.7452	61.2914		42	10.2242	29.0403		13.9357	63.4539		42	52.566	30.6774		43.4179	48.417		42	3.3998	26.8362		3.56623	38.026
43	11.949	54		10.7015	48.903		43	9.7841	20.7749		15.2498	59.5854		43	11.9467	25.8103		16.2835	54.9007		43	74.754	34.9353		61.7444	55.9563		43	3.4633	25.9642		3.63283	36.5525
44	11.017	50.034		9.86682	45.2514		44	10.0834	19.6384		15.7163	55.3814		44	13.7595	23.2528		18.7544	48.1282		44	97.757	38.2095		80.7442	61.7538		44	4.2481	27.5364		4.45605	39.2093
45	8.171	49.114		7.31795	44.4043		45	11.4432	20.9485		17.8357	60.2276		45	16.635	21.3051		22.6737	42.9706		45	114.435	40.7313		94.5197	66.219		45	6.1032	28.6166		6.40196	41.0346
46	7.206	49.846		6.45369	45.0783		46	15.4653	19.6401		24.1047	55.3877		46	22.5018	21.3337		30.6703	43.0463		46	121.07	45.032		100	73.8341		46	6.9332	28.7755		7.27259	41.3031
47	10	44.223		8.956	39.9011		47	22.591	18.9676		35.211	52.9001		47	29.7286	21.2849		40.5205	42.9171		47	117.107	51.858		96.7267	85.9206		47	9.0965	30.3488		9.54179	43.9617
48	5.389	44.097		4.82639	39.7851		48	32.7657	19.4254		51.0696	54.5935		48	38.0025	19.8313		51.798	39.0678		48	109.804	56.1293		90.6946	93.4836		48	12.1835	31.3456		12.7799	45.6462
49	8.36	41.36		7.48722	37.2651		49	42.5693	21.1988		66.3498	61.1534		49	47.7565	22.3949		65.0928	45.8564		49	94.365	55.3904		77.9425	92.1753		49	18.5692	34.2423		19.4782	50.5411
50	12.143	40.857		10.8753	36.802		50	52.9668	25.9688		82.5557	78.798		50	52.8555	24.6428		72.0428	51.809		50	78.15	49.9754		64.5494	82.5872		50	29.6588	38.0367		31.1106	56.953
51	13.331	42.331		11.9392	38.1591		51	61.3691	27.6458		95.6517	85.0014		51	53.233	26.0718		72.5573	55.5931		51	63.478	48.1357		52.4308	79.3297		51	42.0676	39.9423		44.1269	60.1731
52	12.754	48.491		11.4225	43.8307		52	64.1589	28.7525		100	89.0951		52	51.9066	30.7556		70.7494	67.9962		52	50.405	45.4374		41.6329	74.5519		52	52.28	39.8906		54.8392	60.0857
53	14.789	47.943		13.245	43.3262		53	63.9827	29.1835		99.7254	90.6894		53	45.3589	37.3039		61.8248	85.3366		53	41.503	44.3241		34.2802	72.5807		53	59.7778	40.2593		62.704	60.7088
54	13.234	44.531		11.8524	40.1847		54	61.8778	31.2116		96.4446	98.1915		54	36.6502	40.1379		49.9547	92.8412		54	35.535	40.5124		29.3508	65.8314		54	59.4719	38.7106		62.3831	58.0917
55	12.771	51.486		11.4377	46.5883		55	56.9499	31.3283		88.7638	98.6232		55	29.6331	36.2017		40.3903	82.4179		55	34	37.1118		28.0829	59.8102		55	51.1368	37.6695		53.64	56.3325
56	13.84	47.28		12.3951	42.7157		56	49.3636	31.7005		76.9396	100		56	27.8928	30.1917		38.0183	66.5029		56	34.575	34.495		28.5579	55.1767		56	40.3718	31.4488		42.3481	45.8205
57	15.606	43		13.9767	38.7751		57	39.7942	28.8775		62.0244	89.5575		57	29.5565	23.4283		40.2859	48.5929		57	39.851	36.2657		32.9157	58.312		57	31.044	29.1435		32.5636	41.925
58	13.326	43.629		11.9348	39.3542		58	30.2262	27.0689		47.1115	82.8674		58	38.1735	20.7599		52.031	41.5268		58	45.787	37.4267		37.8186	60.3677		58	26.5304	27.3134		27.8291	38.8324
59	17.651	38.257		15.8082	34.4081		59	22.3534	26.5398		34.8407	80.9102		59	50.8655	25.2115		69.3304	53.315		59	51.547	35.6061		42.5762	57.1441		59	25.964	26.4557		27.235	37.3831
60	14.257	37.229		12.7686	33.4616		60	15.5356	23.8944		24.2143	71.1247		60	63.2055	26.0817		86.15	55.6193		60	57.705	36.6143		47.6625	58.9292		60	31.9305	26.4152		33.4935	37.3146
61	17.211	41.394		15.4142	37.2964		61	11.8112	24.2304		18.4093	72.3676		61	71.6126	29.3545		97.609	64.286		61	60.074	31.9568		49.6192	50.6824		61	42.5872	26.6195		44.6719	37.6599
62	14.749	42.166		13.2092	38.0072		62	7.9822	25.5397		12.4413	77.2108		62	73.3668	35.0583		100	79.39		62	55.712	28.1983		46.0164	44.0274		62	52.6247	29.7542		55.2008	42.957
63	12.56	42.12		11.2487	37.9648		63	6.6556	25.4397		10.3736	76.8408		63	69.1258	39.7117		94.2195	91.7126		63	48.451	25.3306		40.019	38.9497		63	60.394	34.19		63.3504	50.4527
64	15.074	45.611		13.5003	41.1791		64	5.6755	21.9797		8.84601	64.0421		64	59.6255	42.8413		81.2704	100		64	39.696	23.923		32.7876	36.4573		64	59.1511	37.9842		62.0466	56.8643
65	15.971	45.514		14.3036	41.0898		65	4.8165	18.6944		7.50714	51.8895		65	49.1504	38.6948		66.9927	89.0198		65	32.41	20.6358		26.7696	30.6368		65	52.1027	38.9106		54.6532	58.4297
66	17.983	50.017		16.1056	45.2357		66	3.4041	15.5546		5.30573	40.2751		66	39.4094	36.1312		53.7156	82.2312		66	25.186	20.3587		20.8028	30.1462		66	39.5424	36.8731		41.4781	54.9867
67	18.874	53.72		16.9036	48.6452		67	3.9002	13.6667		6.07897	33.2917		67	31.2681	31.4381		42.6189	69.8035		67	21.586	19.6576		17.8294	28.9047		67	29.2195	31.737		30.6498	46.3076
68	19.446	55.097		17.4158	49.913		68	2.732	13.4885		4.25818	32.6325		68	24.507	29.1921		33.4034	63.8559		68	17.764	19.9406		14.6725	29.4058		68	21.074	29.2368		22.1056	42.0826
69	22	57.194		19.7032	51.8437		69	2.1416	13.5408		3.33796	32.8259		69	18.9281	27.4101		25.7993	59.137		69	15.867	17.9132		13.1056	25.816		69	16.281	27.9811		17.078	39.9607
70	25.2	56.2		22.5691	50.9285		70	1.9311	14.2365		3.00987	35.3994		70	15.8734	25.4392		21.6357	53.918		70	13.034	17.4618		10.7657	25.0167		70	14.6876	29.215		15.4066	42.0458
71	27	60.36		24.1812	54.7587		71	2	14.6616		3.11726	36.9719		71	12.7131	23.9827		17.3281	50.061		71	9.842	17.1276		8.12918	24.425		71	13.4327	29.8412		14.0902	43.104
72	28.937	65.291		25.916	59.2988		72	1.729	13.3862		2.69487	32.2541		72	10.4374	20.4254		14.2263	40.641		72	6.888	18.1425		5.68927	26.222		72	11.2799	30.3476		11.8321	43.9597
73	32.331	73		28.9556	66.3966		73	1.2753	14.8008		1.98772	37.4868		73	8.4359	19.5815		11.4983	38.4063		73	7.139	18.2761		5.89659	26.4586		73	12.1339	31.0589		12.7279	45.1617
74	33.691	78.914		30.1737	71.8417		74	0.7316	13.8378		1.14029	33.9246		74	8.085	19.4791		11.02	38.1352		74	4.995	19.7124		4.12571	29.0018		74	9.7186	28.2728		10.1943	40.4537
75	38.286	84.143		34.2889	76.6561		75	0.6667	13.677		1.03914	33.3298		75	9.282	18.6907		12.6515	36.0474		75	5.25	23.432		4.33633	35.5879		75	10.244	29.0007		10.7455	41.6837
76	51.211	85.737		45.8646	78.1238		76	0.5631	13.7774		0.877665	33.7011		76	9.8962	19.3263		13.4887	37.7305		76	5.218	25.9519		4.3099	40.0498		76	9.1652	28.225		9.61385	40.3729
77	67.28	91.28		60.256	83.2273		77	0.789	14.1624		1.22976	35.1253		77	10.5939	22.2603		14.4396	45.5		77	4.896	25.8921		4.04394	39.9439		77	8.8346	26.2632		9.26707	37.0578
78	84.434	97.349		75.6191	88.8151		78	0.6667	13.555		1.03914	32.8785		78	11.2538	24.171		15.3391	50.5597		78	8.101	24.9865		6.69117	38.3404		78	9.5749	23.533		10.0436	32.4442
79	106.834	101		95.6805	92.1767		79	0.6719	14.4873		1.04724	36.3271		79	10.5027	23.3907		14.3153	48.4934		79	9.444	24.6389		7.80045	37.7249		79	10.8545	24.1228		11.3858	33.4409
80	111.657	99.457		100	90.756		80	1.2191	16.0825		1.90013	42.2279		80	9.3537	20.8112		12.7492	41.6627		80	11.001	23.6908		9.08648	36.0462		80	13.2847	23.5006		13.935	32.3895
81	109.257	94.96		97.8506	86.6155		81	2.1676	17.8759		3.37849	48.8618		81	8.0385	19.7046		10.9566	38.7323		81	12.996	23.7788		10.7343	36.202		81	13.8868	23.7841		14.5666	32.8685
82	98.126	70.497		87.8816	64.092		82	3.497	19.6991		5.45053	55.6059		82	7.1317	19.3842		9.72061	37.8839		82	16.573	25.5516		13.6888	39.341		82	17.3299	25.5337		18.1782	35.825
83	88.794	63		79.5239	57.1894		83	6.2655	20.0889		9.7656	57.0478		83	5.7237	19.1613		7.80149	37.2936		83	19.084	25.4569		15.7628	39.1733		83	23.4405	27.0943		24.5879	38.4622
84	83.08	61.68		74.4064	55.9741		84	11.0088	20.8089		17.1586	59.7112		84	5.7386	18.7492		7.82179	36.2023		84	23.429	26.8383		19.3516	41.6193		84	30.3263	26.7845		31.8108	37.9387
85	80.286	56.943		71.9041	51.6126		85	16.3304	23.8237		25.4531	70.8631		85	8.0326	18.7249		10.9485	36.138		85	33.479	27.4166		27.6526	42.6433		85	44.0582	26.8626		46.2149	38.0707
86	79.274	52.103		70.9978	47.1564		86	23.7608	23.7995		37.0343	70.7736		86	9.8699	18.3877		13.4528	35.2451		86	47.986	29.2246		39.6349	45.8446		86	54.8383	28.0647		57.5227	40.102
87	73.069	54.931		65.4406	49.7602		87	29.6813	23.4014		46.2622	69.301		87	12.1871	17.0486		16.6112	31.699		87	57.067	30.32		47.1355	47.7842		87	64.2081	31.2351		67.3512	45.4594
88	57.966	56.137		51.9143	50.8705		88	33.5178	23.2158		52.2419	68.6145		88	15.789	17.6213		21.5206	33.2156		88	63.149	31.1071		52.1591	49.1779		88	65.3404	37.7883		68.5389	56.5332
89	55.794	69.206		49.9691	62.9034		89	34.3197	25.1061		53.4917	75.6068		89	20.2183	19.7573		27.5578	38.8719		89	64.802	30.5917		53.5244	48.2653		89	60.1877	40.1069		63.134	60.4513
90	52.943	76.857		47.4157	69.9478		90	29.4718	27.1566		45.9356	83.1918		90	27.705	20.3075		37.7623	40.3288		90	58.621	28.1165		48.4191	43.8826		90	50.1991	39.5554		52.6564	59.5193
91	65.84	93.96		58.9663	85.6948		91	24.15	25.0173		37.6409	75.2784		91	35.8425	22.8604		48.8538	47.0891		91	50.568	25.8491		41.7676	39.8678		91	38.502	38.4309		40.3867	57.6191
92	83.103	98.617		74.427	89.9826		92	16.5472	20.5486		25.791	58.7483		92	39.8289	28.3035		54.2874	61.5028		92	44.551	24.6802		36.7977	37.798		92	29.4268	34.3699		30.8673	50.7567
93	101.749	109.497		91.1264	100		93	9.4127	16.2843		14.6709	42.9744		93	38.9249	34.3297		53.0552	77.4607		93	44.035	23.441		36.3715	35.6038		93	21.6689	32.745		22.7296	48.0109
94	105.04	105		94.0738	95.8595		94	3.7575	12.8699		5.85655	30.3442		94	32.091	37.5067		43.7405	85.8736		94	48.011	25.3126		39.6556	38.9178		94	17.5786	27.5095		18.4391	39.1638
95	108.314	102.371		97.006	93.439		95	0.3843	11.0878		0.598982	23.7521		95	22.8691	36.0917		31.1709	82.1266		95	55.914	28.0321		46.1832	43.7331		95	14.215	26.5502		14.9108	37.5428
96	93.611	89.554		83.838	81.6381		96	0	8.2612		0	13.2963		96	15.1322	30.6478		20.6254	67.7107		96	63.172	29.0777		52.1781	45.5845		96	12.9225	25.6039		13.5551	35.9437
97	75.566	83.566		67.6769	76.1249		97	0	7.9034		0	11.9728		97	9.101	23.8094		12.4048	49.6021		97	65.492	28.4985		54.0943	44.5589		97	13.0643	23.6731		13.7038	32.6809
98	60.8	81.32		54.4525	74.057		98	0	6.8408		0	8.04215		98	5.4635	17.4801		7.44683	32.8417		98	62.242	28.6609		51.4099	44.8465		98	14.6085	25.9944		15.3236	36.6035
99	47.423	63		42.472	57.1894		99	0	6.2226		0	5.75539		99	1.2648	13.9241		1.72394	23.4251		99	56.83	30.4744		46.9398	48.0576		99	20.8893	30.461		21.9119	44.1513
100	40.714	57		36.4635	51.6651		100	0	5.91		0	4.59906		100	0	12.0102		0	18.357		100	50.157	31.5299		41.4281	49.9265		100	27.1012	32.122		28.4278	46.9581
101	36	54.766		32.2416	49.6082		101	0	5.6294		0	3.5611		101	0	9.9176		0	12.8156		101	45.548	30.8122		37.6212	48.6557		101	36.7474	32.7012		38.5462	47.9369
102	37	49.994		33.1372	45.2146		102	0	5.5633		0	3.31659		102	0	8.4041		0	8.80776		102	38.473	30.184		31.7775	47.5434		102	47.8968	31.3889		50.2414	45.7193
103	34.291	47.583		30.711	42.9947		103	0	5.5775		0	3.36912		103	0	8.5132		0	9.09666		103	30.851	26.6276		25.482	41.2462		103	59.0021	30.4615		61.8903	44.1522
104	33.886	47		30.3483	42.4579		104	0	5.188		0	1.92833		104	0	8.1397		0	8.10761		104	22.586	25.3517		18.6553	38.987		104	67.1866	36.8631		70.4755	54.9698
105	30.8	42.2		27.5845	38.0385		105	0	4.7286		0	0.228973		105	0	9.1682		0	10.8312		105	15.771	24.6667		13.0263	37.7741		105	68.0892	42.6797		71.4223	64.7988
106	29.269	51.04		26.2133	46.1776		106	0	4.8158		0	0.551532		106	0	7.6235		0	6.74067		106	11.488	20.7408		9.48873	30.8227		106	62.4444	46.3704		65.5011	71.0355
107	29.446	45.891		26.3718	41.4369		107	0	5.9809		0	4.86132		107	0	7.1446		0	5.47251		107	7.6	20.8229		6.27736	30.9681		107	52.1139	46.3245		54.6649	70.9579
108	31.126	53.126		27.8764	48.0983		108	0	6.3027		0	6.05168		108	0	7.6667		0	6.85507		108	5.475	20.6621		4.52218	30.6834		108	39.5597	42.4114		41.4962	64.3455
109	26.491	55		23.7253	49.8237		109	0	5.5284		0	3.18749		109	0	7.6057		0	6.69354		109	4.453	20.207		3.67804	29.8775		109	28.04	40.2091		29.4126	60.624
110	24.514	54.086		21.9547	48.9821		110	0	5.2201		0	2.04707		110	0	6.7017		0	4.29968		110	2.342	19.3595		1.93442	28.3769		110	18.9949	39.0148		19.9247	58.6058
111	22.851	54		20.4654	48.903		111	0	5.3302		0	2.45433		111	0	7.1566		0	5.50429		111	2.357	18.79		1.94681	27.3685		111	13.6034	38.2243		14.2693	57.27
112	17.12	47		15.3327	42.4579		112	0	4.9217		0	0.943264		112	0	6.1027		0	2.71348		112	1.751	18.8362		1.44627	27.4503		112	11.1027	33.0939		11.6462	48.6005
113	19.583	43.503		17.5385	39.2382		113	0	4.6667		0	0		113	0	9		0	10.3857		113	0.315	17.1323		0.26018	24.4333		113	8.5819	30.6991		9.002	44.5537
114	20.817	50.423		18.6437	45.6096																114	0.096	17.2527		0.079293	24.6465		114	7.0765	30.4979		7.4229	44.2137
115	16.743	55.914		14.995	50.6652		min	0	4.6667					Min	0	5.078					115	0	18.6465		0	27.1144		115	6.8386	32.3413		7.17336	47.3287
116	17.743	60.954		15.8906	55.3056		max	64.1589	31.7005					Max	73.3668	42.8413					116	0	19.3067		0	28.2834		116	5.8449	35.801		6.13102	53.175
117	14.326	65.023		12.8304	59.052																117	0.616	19.2078		0.508797	28.1083		117	4.9182	30.4018		5.15895	44.0513
118	14.303	61.394		12.8098	55.7107																118	0.711	20.1633		0.587264	29.8002		118	4.1363	30.0823		4.33878	43.5114
119	13.84	50.4		12.3951	45.5884																119	2.208	20.9011		1.82374	31.1066		119	3.3786	28.774		3.54399	41.3006
120	12.514	53.486		11.2075	48.4297																120	2.987	24.2723		2.46717	37.0758		120	3.0905	29.2917		3.24178	42.1754
121	10.469	49.594		9.37604	44.8463																121	3.434	31.0054		2.83638	48.9978		121	3.1908	27.8726		3.34699	39.7774
122	12.789	50.154		11.4538	45.3619																122	4.946	34.6602		4.08524	55.4692		122	2.7002	26.506		2.83238	37.4681
123	13	49.869		11.6428	45.0995																123	8.565	38.3088		7.07442	61.9296		123	3.2075	27.0641		3.36451	38.4112
124	12.331	46.829		11.0436	42.3005																124	13.462	40.57		11.1192	65.9334		124	3.0384	30.895		3.18713	44.8847
125	13	55		11.6428	49.8237																125	25.86	42.5711		21.3595	69.4767		125	2.9456	31.2739		3.08979	45.525
126	13	48.12		11.6428	43.4891																126	37.063	47.8311		30.6129	78.7904		126	3.0383	27.1899		3.18703	38.6237
127	15	48.806		13.434	44.1208																127	49.893	54.1454		41.21	89.9708		127	3.8071	23.3953		3.99346	32.2115
128	14.223	47		12.7381	42.4579																128	59.247	57.2575		48.9362	95.4813		128	3.6154	24.2673		3.79238	33.685
129	18.794	45.846		16.8319	41.3954																129	57.696	59.8095		47.6551	100		129	5.245	21.3769		5.50175	28.8008
130	19.029	50		17.0424	45.2201																130	51.195	52.0551		42.2855	86.2696		130	6.1185	20.5884		6.41801	27.4683
131	25.989	46.994		23.2757	42.4524																131	43.554	42.8409		35.9742	69.9544		131	6.9111	19.2926		7.24941	25.2787
132	28.017	58.914		25.092	53.4274																132	31.062	35.0937		25.6562	56.2368		132	7.9623	19.2028		8.35207	25.1269
133	37.96	58.92		33.997	53.4329																133	18.544	32.2686		15.3168	51.2345		133	10.0486	20.5828		10.5405	27.4589
134	51.189	57.377		45.8449	52.0122																134	9.426	23.0723		7.78558	34.951		134	12.1163	19.3531		12.7094	25.3809
135	66.343	62.343		59.4168	56.5845																135	3.394	19.9469		2.80334	29.417		135	15.2678	20.0608		16.0152	26.5768
136	85	72.806		76.126	66.218																136	0	17.3206		0	24.7667		136	22.5474	23.0127		23.6511	31.565
137	84	64.949		75.2304	58.9839																137	0	15.0564		0	20.7576		137	29.9595	27.1185		31.4261	38.5031
138	70.463	64.074		63.1067	58.1783																138	0	13.8411		0	18.6057		138	42.6154	32.2364		44.7015	47.1515
139	55.937	51.177		50.0972	46.3038																139	0	13.5005		0	18.0026		139	54.1293	40.8755		56.779	61.7501
140	30.2	47.8		27.0471	43.1945																140	0	12.4717		0	16.181		140	65.3051	47.7236		68.5019	73.3222
141	20.109	33.669		18.0096	30.1839																141	0	11.6776		0	14.7749		141	67.7107	57.6891		71.0252	90.1622
142	7.246	30.754		6.48952	27.5																142	0	11.9195		0	15.2032		142	63.5997	63.5109		66.713	100
143	3.657	28.926		3.27521	25.8169																143	0	12.5472		0	16.3147		143	51.086	62.1181		53.5867	97.6464
144	0	21.874		0	19.324																144	0	11.8866		0	15.145		144	36.2891	56.1712		38.0655	87.5972
145	0	16.943		0	14.784																145	0	10.3333		0	12.3946		145	22.2935	46.9137		23.3848	71.9536
146	0	16.337		0	14.226																							146	12.6428	34.9841		13.2617	51.7946
147	0	16.56		0	14.4313																Min	0	3.3333					147	6.1761	24.431		6.47843	33.9617
148	0	16.68		0	14.5418																Max	121.07	59.8095					148	2.5721	19.0343		2.69801	24.8422
149	0	14.971		0	12.9683																							149	0.39	15.5786		0.409091	19.0026
150	0	14.571		0	12.6																							150	0	12.4207		0	13.6663
151	0	14.16		0	12.2216																							151	0	11.7618		0	12.5529
152	0	8.423		0	6.93944																							152	0	10.8068		0	10.9391
153	0	10.994		0	9.30661																							153	0	11.5751		0	12.2374
154	0	11.44		0	9.71725																							154	0	10.5294		0	10.4703
155	0	12.086		0	10.312																							155	0	9.8635		0	9.34509
156	0	13.394		0	11.5163																							156	0	9.9309		0	9.45898
157	0	18.177		0	15.9201																							157	0	9.4818		0	8.70008
158	0	14.223		0	12.2796																							158	0	8.3618		0	6.80747
159	0	15.731		0	13.668																							159	0	10		0	9.57575
160	0	16.971		0	14.8097
161	0	16.4		0	14.284																							Min	0	4.3333
162	0	15.297		0	13.2685																							Max	95.3333	63.5109
163	0	19		0	16.6779
164	0	16		0	13.9157
165	0	13.686		0	11.7852
166	0	18.794		0	16.4882
167	0	16.086		0	13.9949
168	0	21.72		0	19.1822
169	0	18.137		0	15.8833
170	0	18.657		0	16.3621
171	0	15.091		0	13.0788
172	0	16.726		0	14.5842
173	0	14.909		0	12.9112
174	0	10.114		0	8.49638
175	0	9		0	7.4707
Min	0	0.886
Max	111.657	109.497
Fig 5B (+IAA)
TgMMS19-HA +IAA (representative image)							TgMMS19-HA +IAA (replicate image 1)							TgMMS19-HA +IAA (replicate image 2)							TgMMS19-HA +IAA (replicate image 3)							TgMMS19-HA +IAA (replicate image 4)
Raw values				Plotted Values			Raw values				Plotted values			Raw values				Plotted values			Raw values				Plotted values			Raw values				Plotted values
Distance	TgTom40	TgMMS19-HA		TgTom40	TgMMS19-HA		Distance	TgTom40	TgMMS19-HA		TgTom40	TgMMS19-HA		Distance	TgTom40	TgMMS19-HA		TgTom40	TgMMS19-HA		Distance	TgTom40	TgMMS19-HA		TgTom40	TgMMS19-HA		Distance	TgTom40	TgMMS19-HA		TgTom40	TgMMS19-HA
0	0	15		0	22.8872		0	0	7.3333		0	0		0	0	6		0	0		0	0	6		0	0		0	0	28		0	14.6508
1	0	14.1117		0	21.3652		1	0	8.2219		0	2.17904		1	0	7.6375		0	3.89652		1	0	7.5242		0	3.36632		1	0	27.541		0	14.3452
2	0	14.5628		0	22.1381		2	0	8.1587		0	2.02406		2	0	7.4657		0	3.48771		2	0	7.9437		0	4.29282		2	0	27.289		0	14.1774
3	0	11.3575		0	16.646		3	0	9.4818		0	5.26859		3	0	9.3634		0	8.00339		3	0	8		0	4.41717		3	0.022	27.674		0.0130352	14.4337
4	0	12.2864		0	18.2377		4	0	9.2133		0	4.61017		4	0	9.8114		0	9.06943		4	0	8.3907		0	5.28006		4	0	26.981		0	13.9722
5	0	11.8374		0	17.4683		5	0	9.5891		0	5.53171		5	0	8.7784		0	6.61135		5	0	8.9173		0	6.4431		5	0.036	31.358		0.0213303	16.8871
6	0	10.998		0	16.0301		6	0	8.8335		0	3.67882		6	0	9.384		0	8.05241		6	0	8.0182		0	4.45736		6	1.993	31.444		1.18087	16.9444
7	0	13.3643		0	20.0846		7	0	7.862		0	1.29649		7	0	9.404		0	8.1		7	0	10.006		0	8.84758		7	2.978	32.931		1.76449	17.9346
8	0	10.1734		0	14.6172		8	0	7.8856		0	1.35436		8	0	9.2457		0	7.72332		8	0	12.2198		0	13.7369		8	3.391	33.421		2.0092	18.2609
9	0	12.0444		0	17.823		9	0	8.6608		0	3.25532		9	0	9.6519		0	8.68989		9	0	14.7268		0	19.2739		9	7.838	34.45		4.64408	18.9462
10	0	12.9393		0	19.3564		10	0	8.321		0	2.42206		10	0	11.2052		0	12.386		10	0	16.5984		0	23.4074		10	10.74	34.893		6.36354	19.2412
11	0	13.7661		0	20.773		11	0	9.3186		0	4.86839		11	0	11.8259		0	13.863		11	0	21.0537		0	33.2473		11	18.501	41.789		10.962	23.8336
12	0	17		0	26.3141		12	0	9.7997		0	6.04815		12	0	13.0687		0	16.8203		12	1.4423	23.52		2.02002	38.6944		12	33.168	59.727		19.6523	35.7794
13	0	16.1852		0	24.918		13	0	9.7832		0	6.00769		13	0	14.1404		0	19.3705		13	10.4911	23.7651		14.6933	39.2357		13	53.861	74.049		31.9131	45.3171
14	0	17.5773		0	27.3033		14	0	13.2939		0	14.6167		14	0	15.7137		0	23.1143		14	26.304	25.1672		36.8401	42.3324		14	80.453	90.621		47.6691	56.3531
15	0	20.6997		0	32.6533		15	0	14.4149		0	17.3656		15	0.3234	19.9809		0.409271	33.2683		15	42.3349	25.9813		59.2922	44.1304		15	108.137	110.31		64.0721	69.465
16	0	26.6868		0	42.9119		16	0.183	17.2127		0.151598	24.2264		16	4.7719	25.8911		6.03896	47.3319		16	52.6614	28.4231		73.755	49.5233		16	136.151	122.284		80.6706	77.439
17	0	33.9389		0	55.3379		17	0.698	21.5956		0.578226	34.9743		17	17.2634	32.0654		21.8473	62.024		17	56.9766	31.0017		79.7987	55.2183		17	160.2	132		94.9198	83.9094
18	0	39.8679		0	65.4968		18	1.817	29.9545		1.50521	55.4721		18	30.3382	37.7916		38.3937	75.6498		18	55.4583	31.3615		77.6723	56.013		18	168.774	144.329		100	92.1198
19	0.162	45.7941		0.146578	75.651		19	3.589	37.4885		2.97314	73.9471		19	39.4325	42.3395		49.9028	86.4718		19	48.9166	30.6592		68.5103	54.4619		19	165.231	150.799		97.9007	96.4285
20	3.59	50.108		3.24825	83.0426		20	5.81	43.1911		4.81303	87.9312		20	38.9241	40.4572		49.2594	81.9927		20	38.3616	31.6272		53.7274	56.5998		20	151.37	155.689		89.688	99.685
21	7.203	51.4029		6.51731	85.2614		21	7.766	44.6597		6.43339	91.5325		21	31.603	38.2048		39.9944	76.633		21	29.8551	34.7486		41.8136	63.4937		21	124.376	156		73.6938	99.8921
22	13.519	51.565		12.2321	85.5391		22	10.233	42.549		8.47706	86.3566		22	18.7813	35.0265		23.7682	69.0701		22	24.8079	39.3399		34.7448	73.6339		22	96.554	156.162		57.209	100
23	18.803	48.8554		17.0131	80.8964		23	14.367	41.9193		11.9017	84.8124		23	8.795	40.3761		11.1303	81.7998		23	23.1407	44.7713		32.4098	85.6296		23	77.997	151.453		46.2139	96.8641
24	27.566	47.9093		24.9419	79.2753		24	19.085	43.5998		15.8101	88.9334		24	2.5985	38.2832		3.28847	76.8196		24	23.2067	47.1761		32.5022	90.9408		24	66.479	148.299		39.3894	94.7637
25	38.444	49.1812		34.7843	81.4546		25	25.225	39.9395		20.8965	79.9575		25	0.3256	42.5405		0.412055	86.9501		25	23.2	47.7733		32.4928	92.2598		25	58.676	145.817		34.766	93.1108
26	49.556	49.3333		44.8385	81.7152		26	34.174	38.1436		28.3099	75.5536		26	0.5271	43.841		0.667058	90.0447		26	25.603	45.8255		35.8583	87.9579		26	55.224	144.393		32.7207	92.1625
27	62.448	50.9596		56.5033	84.5018		27	44.752	38.308		37.0728	75.9567		27	0.9735	40.7559		1.23199	82.7035		27	26.5361	45.5418		37.1652	87.3313		27	53.872	140.455		31.9196	89.54
28	70.718	51.8569		63.986	86.0393		28	56.53	36.8427		46.8297	72.3635		28	3.1037	37.7985		3.92781	75.6662		28	27.5563	45.1347		38.594	86.4322		28	54.992	130.588		32.5832	82.9691
29	73.017	54.4982		66.0662	90.565		29	65.377	38.5552		54.1586	76.5629		29	5.3633	36.9331		6.78739	73.607		29	29.5573	44.5643		41.3965	85.1725		29	54.095	126.501		32.0517	80.2473
30	67.16	52.2465		60.7667	86.7068		30	66.919	41.1908		55.436	83.026		30	7.3333	36.8848		9.28047	73.492		30	35.0112	51.2779		49.035	100		30	57.702	123.772		34.1889	78.43
31	57.484	49.9026		52.0118	82.6907		31	63.81	43.9148		52.8605	89.7058		31	7.6279	35.9845		9.6533	71.3497		31	40.4848	47.8093		56.7011	92.3393		31	58.675	125.623		34.7654	79.6626
32	46.499	49.1159		42.0725	81.3427		32	56.852	48.1127		47.0964	100		32	10.3955	35.6717		13.1558	70.6054		32	46.779	47.4167		65.5164	91.4722		32	63.247	129.9		37.4744	82.5109
33	37.313	49.7337		33.761	82.4013		33	48.569	47.8873		40.2348	99.4473		33	16.7298	36.4141		21.172	72.372		33	55.2428	45.5651		77.3704	87.3828		33	70.664	129.218		41.869	82.0567
34	29.742	50.469		26.9107	83.6612		34	41.382	46.3814		34.281	95.7545		34	26.2783	34.1489		33.2558	66.9818		34	59.5829	45.5943		83.449	87.4473		34	81.4	128.8		48.2302	81.7783
35	24.547	47.0569		22.2103	77.8147		35	37.009	42.514		30.6584	86.2708		35	38.5769	31.2111		48.82	59.9911		35	62.2059	48.2384		87.1226	93.287		35	100.045	126.647		59.2775	80.3446
36	20.773	43.2584		18.7955	71.3063		36	32.725	39.4529		27.1095	78.7643		36	50.7907	33.3452		64.2769	65.0694		36	64.0312	47.3143		89.679	91.2461		36	119.448	126.016		70.7739	79.9243
37	17.984	43.9763		16.272	72.5363		37	31.017	38.1372		25.6946	75.5379		37	62.4543	34.9737		79.0375	68.9445		37	66.1832	49.4685		92.693	96.0038		37	136.548	130.871		80.9058	83.1575
38	15.52	43.2029		14.0426	71.2112		38	29.367	36.9343		24.3277	72.5881		38	71.2432	34.5167		90.16	67.857		38	64.679	46.2407		90.5863	88.8749		38	154.126	132.69		91.3209	84.3689
39	13.167	41.6667		11.9136	68.579		39	26.238	34.837		21.7357	67.4451		39	79.0186	31.4417		100	60.5399		39	56.9829	42.6907		79.8075	81.0345		39	161.871	142.738		95.9099	91.0603
40	11.659	41.0149		10.5491	67.4622		40	25.177	31.7991		20.8567	59.9955		40	78.5632	30.2153		99.4237	57.6216		40	46.5536	37.4128		65.2008	69.3778		40	157.066	146.692		93.0629	93.6935
41	12.231	39.6052		11.0667	65.0467		41	25.355	29.7943		21.0042	55.0793		41	78.9082	29.4844		99.8603	55.8824		41	33.8638	32.4199		47.428	58.3505		41	141.618	144.918		83.9098	92.5121
42	12.584	39.1854		11.3861	64.3274		42	26.366	30.4389		21.8417	56.66		42	75.1689	28.3384		95.1281	53.1554		42	21.7859	31.6318		30.5123	56.61		42	118.942	143.162		70.4741	91.3427
43	13.763	41.7088		12.4528	68.6511		43	27.558	34.8444		22.8292	67.4632		43	70	30		88.5867	57.1093		43	13.3149	29.4078		18.6482	51.6981		43	97.417	128.073		57.7204	81.2942
44	15.196	45.1863		13.7494	74.6096		44	30.502	39.8604		25.268	79.7636		44	55.5089	31.0373		70.2479	59.5776		44	6.9347	31.044		9.71241	55.3118		44	76.494	114.437		45.3233	72.2133
45	16.862	48.425		15.2568	80.1589		45	33.319	35.2839		27.6016	68.541		45	48.419	34.8799		61.2754	68.7213		45	2.4971	32.2517		3.49732	57.9791		45	58.645	103.844		34.7477	65.159
46	18.8	52.6025		17.0103	87.3168		46	37.201	31.4974		30.8175	59.2557		46	39.9517	32.801		50.5599	63.7744		46	0.5387	34.692		0.754478	63.3687		46	49.43	102.108		29.2877	64.0029
47	20.077	52.7389		18.1658	87.5505		47	44.782	29.7812		37.0976	55.0472		47	32.6353	34.5947		41.3008	68.0426		47	0	38.3145		0	71.3693		47	43.394	101.609		25.7113	63.6706
48	22.454	51.9862		20.3165	86.2608		48	55.317	27.1888		45.8248	48.69		48	28.9374	32.8643		36.621	63.925		48	0	41.4323		0	78.2552		48	36.892	85.835		21.8588	53.1659
49	26.12	50.9923		23.6335	84.5578		49	66.492	26.3666		55.0823	46.6738		49	25.2951	30.9843		32.0116	59.4515		49	0	44.9507		0	86.0259		49	30.874	73.21		18.2931	44.7583
50	32.523	47.2014		29.427	78.0623		50	70.615	28.1334		58.4978	51.0064		50	22.0386	30.4826		27.8904	58.2576		50	0	45.6		0	87.4599		50	26.163	57.696		15.5018	34.4268
51	40.75	43.9995		36.8708	72.5761		51	65.767	32.8556		54.4817	62.5863		51	21.6045	31.0829		27.341	59.6861		51	0.1138	43.1227		0.159383	81.9886		51	23.7	49.8		14.0424	29.1685
52	48.667	40.3704		44.0342	66.3578		52	55.262	38.5823		45.7793	76.6294		52	20.2787	31.3726		25.6632	60.3754		52	0.7093	42.0924		0.993412	79.7131		52	20.718	41.981		12.2756	23.9615
53	52.538	34.8482		47.5367	56.8959		53	42.341	41.9209		35.0755	84.8164		53	20.5199	33.4983		25.9684	65.4337		53	1.9344	40.2417		2.70923	75.6256		53	19.319	41.408		11.4467	23.5799
54	50.615	33.5661		45.7967	54.6991		54	28.74	43.2956		23.8083	88.1874		54	24.6901	36.8423		31.2459	73.3909		54	4.4	38.8884		6.16243	72.6368		54	18.395	38.354		10.8992	21.5461
55	40.559	33.6008		36.698	54.7586		55	20.847	36.3901		17.2697	71.2536		55	31.845	39.3862		40.3006	79.4442		55	7.4997	39.1152		10.5037	73.1377		55	22.145	38.076		13.1211	21.3609
56	28.111	34.7929		25.435	56.8011		56	16.381	31.491		13.5701	59.24		56	41.7714	42.3633		52.8627	86.5284		56	11.5893	42.6021		16.2314	80.8388		56	24.779	37.85		14.6818	21.2104
57	16.538	34.5666		14.9637	56.4134		57	12.251	28.4192		10.1488	51.7072		57	49.8623	41.7757		63.102	85.1302		57	16.2525	41.2465		22.7625	77.8448		57	31.081	38.515		18.4158	21.6533
58	9.279	39.5512		8.39569	64.9542		58	10.138	29.947		8.39836	55.4537		58	50.6342	39.128		64.0788	78.8298		58	22.942	39.831		32.1315	74.7186		58	39.214	41.651		23.2346	23.7417
59	4.938	47.4677		4.46793	78.5186		59	8.18	32.632		6.77635	62.0379		59	48.1046	34.4451		60.8776	67.6866		59	33.4667	38.4258		46.8719	71.6151		59	51.657	43.829		30.6072	25.1921
60	4.631	56.1815		4.19015	93.4492		60	7.089	35.1031		5.87256	68.0976		60	37.1552	28.9676		47.0208	54.6526		60	46.6688	38.3173		65.3621	71.3754		60	59.855	48.18		35.4646	28.0897
61	6.269	60.0047		5.67223	100		61	6.909	32.9221		5.72345	62.7493		61	26.7301	22.8268		33.8276	40.0403		61	60.3834	36.8767		84.5701	68.1938		61	70.474	56.14		41.7564	33.3906
62	7.866	54.4727		7.1172	90.5213		62	5.939	32.3908		4.91989	61.4465		62	16.4366	21.4346		20.8009	36.7274		62	70.7551	36.0292		99.0962	66.322		62	81.459	65.534		48.2651	39.6465
63	10.201	47.7446		9.22992	78.9931		63	5.593	28.4552		4.63327	51.7955		63	9.5836	17.2859		12.1283	26.8554		63	71.4004	34.4745		100	62.8883		63	88.914	74.28		52.6823	45.4709
64	14.923	38.8142		13.5024	63.6914		64	4.808	25.5832		3.98297	44.7527		64	4.8177	19.5895		6.09692	32.3369		64	71.0727	32.9997		99.541	59.6311		64	92.645	78.704		54.8929	48.417
65	20.537	36.213		18.582	59.2344		65	4	27.4938		3.31362	49.438		65	3.3294	21.388		4.21344	36.6166		65	63.5893	32.9445		89.0601	59.5092		65	92.979	79.827		55.0908	49.1649
66	29.152	33.9546		26.3769	55.3648		66	4.581	27.4111		3.79492	49.2352		66	2.7532	23.186		3.48424	40.895		66	51.8877	30.8608		72.6714	54.9071		66	86.482	83.785		51.2413	51.8007
67	41.063	35.8512		37.154	58.6145		67	5.357	25.1121		4.43776	43.5975		67	2.1172	29.8278		2.67937	56.6995		67	40.2564	31.8827		56.3812	57.1641		67	76.093	85.345		45.0857	52.8396
68	55.434	37.2836		50.157	61.0688		68	4.409	22.6321		3.65243	37.516		68	3.9859	35.7959		5.04426	70.9009		68	31.499	31.9953		44.116	57.4128		68	68.4	87.8		40.5276	54.4745
69	71.738	38.823		64.9089	63.7065		69	3.864	22.0469		3.20095	36.081		69	8.7907	39.3149		11.1248	79.2746		69	24.2642	34.049		33.9833	61.9485		69	64.433	86.81		38.1771	53.8152
70	92.565	37.4806		83.7533	61.4064		70	3.946	19.6716		3.26888	30.2562		70	15.5846	39.856		19.7227	80.5621		70	19.0197	35.6443		26.6381	65.4719		70	62.602	88.547		37.0922	54.972
71	104.551	41.697		94.5983	68.6309		71	3.971	14.791		3.28959	18.2879		71	26.8992	41.7235		34.0416	85.006		71	14.9227	36.7951		20.9	68.0135		71	61.229	87.901		36.2787	54.5418
72	110.521	45.572		100	75.2705		72	3.625	14.4101		3.00297	17.3539		72	42.7204	41.9448		54.0637	85.5326		72	10.0649	38.5177		14.0964	71.818		72	65.939	91.08		39.0694	56.6588
73	109.269	46.9418		98.8672	77.6175		73	4.926	13.441		4.08072	14.9774		73	55.3333	43.5188		70.0257	89.278		73	8.0632	39.8755		11.2929	74.8169		73	69.675	86.652		41.283	53.71
74	97.979	48.9176		88.6519	81.0029		74	6.352	13.6834		5.26202	15.5718		74	65.9557	44.7963		83.4686	92.3179		74	6.334	38.4222		8.8711	71.6071		74	81.343	85.366		48.1964	52.8536
75	81.271	45.6144		73.5344	75.3431		75	8.926	15.3973		7.39434	19.7747		75	74.2841	46.748		94.0084	96.962		75	4.32	36.4933		6.05039	67.347		75	90.476	88.612		53.6078	55.0153
76	65.179	39.991		58.9743	65.7078		76	13.937	17.0553		11.5455	23.8405		76	75.1617	48.0247		95.119	100		76	3.872	36.3319		5.42294	66.9905		76	91.501	92.223		54.2151	57.42
77	51.946	35.3602		47.001	57.7732		77	21.415	19.9533		17.7403	30.947		77	70.5578	47.7752		89.2926	99.4063		77	3.5784	34.7112		5.01174	63.4111		77	84.591	97.108		50.1209	60.6731
78	40	33.6667		36.1922	54.8715		78	30.709	24.3966		25.4395	41.8429		78	64.7179	47.5558		81.9021	98.8842		78	3.6672	34.4379		5.13611	62.8075		78	69.239	95.055		41.0247	59.3059
79	32.015	34.3248		28.9673	55.9991		79	41.127	25.3406		34.0698	44.1578		79	58.8567	45.4516		74.4846	93.8772		79	4.1734	33.1892		5.84507	60.0496		79	57.968	86.063		34.3465	53.3178
80	24.75	37.5396		22.3939	61.5074		80	51.452	26.4842		42.6231	46.9622		80	52.4377	40.4191		66.3612	81.9021		80	4.5771	33.5957		6.41047	60.9474		80	49.803	78.311		29.5087	48.1553
81	18.535	38.1262		16.7706	62.5126		81	58.131	26.5156		48.156	47.0392		81	50.1525	36.4936		63.4692	72.5611		81	6.5076	37.4231		9.11423	69.4005		81	47.058	76.723		27.8823	47.0978
82	15.295	37.9772		13.839	62.2572		82	60.973	27.8629		50.5103	50.3431		82	52.5628	34.5873		66.5195	68.025		82	11.4337	40.0875		16.0135	75.2851		82	42.127	77.511		24.9606	47.6226
83	11.155	37.4721		10.0931	61.3918		83	56.016	31.7046		46.4039	59.7638		83	58.5069	32.8897		74.0419	63.9855		83	17.024	41.7712		23.843	79.0037		83	40.228	77.485		23.8354	47.6053
84	7.692	35.643		6.95976	58.2577		84	47.366	28.8716		39.2382	52.8166		84	62.636	34.4211		79.2674	67.6295		84	23.7699	43.0001		33.291	81.7178		84	41.2	75.619		24.4113	46.3626
85	7.311	34.8062		6.61503	56.8239		85	36.079	27.676		29.888	49.8847		85	70.4777	33.4795		89.1913	65.3889		85	34.3083	44.2816		48.0506	84.5481		85	43	78.5		25.4779	48.2812
86	3.119	35.9356		2.82209	58.7591		86	26.204	28.4067		21.7075	51.6766		86	72.6667	31.3333		91.9615	60.2819		86	45.3534	41.0838		63.5198	77.4855		86	46.562	85.346		27.5884	52.8403
87	0.308	34.4103		0.27868	56.1456		87	18.508	30.205		15.3321	56.0864		87	70.1774	32.1846		88.8112	62.3076		87	52.2116	40.1162		73.1251	75.3485		87	52.029	88.106		30.8276	54.6783
88	0	32.8876		0	53.5365		88	12.993	34.4161		10.7635	66.4129		88	65.9164	35.2436		83.4188	69.5867		88	55.7245	37.7512		78.0451	70.1252		88	61.435	83.759		36.4007	51.7834
89	0	31.7441		0	51.5772		89	11.662	39.2105		9.66085	78.1699		89	56.1586	37.6434		71.0701	75.2971		89	52.2416	35.7409		73.1671	65.6852		89	71.865	80.78		42.5806	49.7995
90	0	32.6686		0	53.1613		90	11.145	45.4038		9.23257	93.3572		90	42.3562	41.3306		53.6028	84.071		90	43.1744	34.7317		60.468	63.4563		90	79.727	80.031		47.2389	49.3008
91	0	31.6481		0	51.4127		91	10	46.8069		8.28404	96.7979		91	32.2308	43.1732		40.7889	88.4556		91	33.9236	34.2733		47.5118	62.4439		91	85.676	83.396		50.7637	51.5417
92	0	29.3612		0	47.4943		92	10	43.1376		8.28404	87.8		92	23.9665	41.0561		30.3302	83.4178		92	24.9867	37.0265		34.9952	68.5246		92	80.801	92.487		47.8753	57.5958
93	0.476	29.6893		0.430687	48.0564		93	8.889	37.5836		7.36369	74.1803		93	20.0855	38.7555		25.4187	77.9434		93	17.9925	38.1838		25.1994	71.0806		93	64.81	88.219		38.4005	54.7535
94	0.102	29.4368		0.0922902	47.6238		94	8.57	37.1509		7.09943	73.1193		94	16.9335	38.4166		21.4298	77.137		94	14.0229	40.0109		19.6398	75.1159		94	47.473	77.075		28.1281	47.3322
95	0.628	31.5725		0.568218	51.2832		95	8.102	38.8049		6.71173	77.1752		95	14.2005	37.4732		17.9711	74.8921		95	12.6688	37.0491		17.7433	68.5745		95	34.292	61.285		20.3183	36.8169
96	1.68	35.3629		1.52007	57.7778		96	7.766	39.9207		6.43339	79.9114		96	15.5172	37.9405		19.6374	76.0041		96	10.0023	36.1891		14.0087	66.6751		96	25.22	49.808		14.9431	29.1738
97	2.343	35.2052		2.11996	57.5076		97	7.095	36.8633		5.87753	72.414		97	17.4523	38.3609		22.0863	77.0045		97	10.096	32.7386		14.14	59.0544		97	20.345	44.143		12.0546	25.4012
98	2.636	33.6511		2.38507	54.8447		98	6.19	35.3139		5.12782	68.6145		98	20.9093	40.7566		26.4612	82.7052		98	11.9849	32.2723		16.7855	58.0246		98	18.913	43.157		11.2061	24.7446
99	3.604	33.5863		3.26092	54.7337		99	5.854	36.3386		4.84948	71.1273		99	30.8412	39.5994		39.0303	79.9516		99	12.157	35.2324		17.0265	64.5622		99	17.219	45.522		10.2024	26.3196
100	7.547	33.7114		6.82857	54.9481		100	5.737	39.0562		4.75256	77.7915		100	42.1085	38.1704		53.2894	76.5512		100	12.6933	37.0267		17.7776	68.525		100	19.699	54.478		11.6718	32.2838
101	16.838	34.6847		15.2351	56.6158		101	5.655	44.32		4.68463	90.6995		101	50.4518	35.2928		63.848	69.7038		101	15.3719	36.0527		21.5292	66.3739		101	27.176	62.194		16.102	37.4223
102	34.347	36.2939		31.0774	59.373		102	5.306	43.1545		4.39551	87.8414		102	51.6427	32.5113		65.3551	63.085		102	20.4447	36.332		28.6339	66.9907		102	34.4	68		20.3823	41.2887
103	58.027	37.8676		52.5031	62.0695		103	5.33	45.4988		4.4154	93.5901		103	42.0919	28.3292		53.2683	53.1335		103	27.8924	36.9867		39.0648	68.4367		103	49.329	79.638		29.2278	49.039
104	83.111	40.3333		75.1993	66.2943		104	5.056	46.7907		4.18841	96.7582		104	29.6351	26.2652		37.504	48.2221		104	35.4395	37.6077		49.6349	69.8082		104	65.098	93.942		38.5711	58.5648
105	101.434	43.2431		91.778	71.28		105	6.418	46.0106		5.3167	94.8452		105	18.0707	27.3941		22.8689	50.9084		105	38.8864	38.5952		54.4624	71.9892		105	81.479	103.59		48.277	64.9898
106	108.071	45.3379		97.7832	74.8694		106	7.3	39.8932		6.04735	79.844		106	6.4164	27.7007		8.12011	51.638		106	40.8369	38.6591		57.1942	72.1303		106	97.59	111.662		57.8229	70.3653
107	99.73	46.0778		90.2362	76.1371		107	8.243	33.0102		6.82854	62.9654		107	3.2255	31.7613		4.08195	61.3004		107	40.5676	37.9215		56.817	70.5013		107	102.605	126.054		60.7943	79.9497
108	81.799	44.9467		74.0122	74.1991		108	9.492	29.5221		7.86321	54.4118		108	0.0627	31.8543		0.0793484	61.5217		108	35.3586	37.3595		49.5216	69.2601		108	94.028	132.046		55.7124	83.94
109	58.136	45.3777		52.6018	74.9375		109	10.74	30.1023		8.89706	55.8346		109	0	32.0036		0	61.8769		109	28.2453	37.0827		39.559	68.6487		109	78.183	132.646		46.3241	84.3396
110	35.62	49.4046		32.2292	81.8374		110	11.05	30.0734		9.15387	55.7637		110	0	30.0609		0	57.2542		110	21.4923	38.2763		30.1011	71.2849		110	59.948	129.491		35.5197	82.2385
111	20.682	52.0271		18.7132	86.3309		111	11.1	30.3232		9.19529	56.3763		111	0	22.7829		0	39.9358		111	15.8081	39.2534		22.1401	73.4429		111	46.196	121.236		27.3715	76.7411
112	11.599	51.6625		10.4948	85.7062		112	11.953	29.3375		9.90192	53.9591		112	0	17.9903		0	28.5316		112	10.0032	39.0034		14.01	72.8907		112	38.749	128.818		22.9591	81.7903
113	4.942	49.682		4.47155	82.3127		113	13.348	29.4719		11.0575	54.2887		113	0	12.8783		0	16.3673		113	4.1013	36.0278		5.74409	66.3189		113	33.697	129.579		19.9658	82.2971
114	2.533	47.929		2.29187	79.309		114	16.027	29.0151		13.2768	53.1685		114	0	11.1421		0	12.2359		114	0.3905	30.9613		0.546916	55.1291		114	31.972	124.811		18.9437	79.1219
115	1.263	47.1081		1.14277	77.9025		115	18.501	29.695		15.3263	54.8358		115	0	10.9564		0	11.794		115	0	25.1755		0	42.3507		115	30.779	120.275		18.2368	76.1011
116	0.208	46.2961		0.1882	76.5112		116	22.198	32.685		18.3889	62.1679		116	0	9.1983		0	7.61052		116	0	20.0071		0	30.9358		116	31.412	117.599		18.6119	74.3191
117	0	42.75		0	70.4351		117	29.828	35.0897		24.7096	68.0648		117	0	8.0171		0	4.7998		117	0	17.7942		0	26.0485		117	32.472	119.189		19.2399	75.3779
118	0	38.8746		0	63.7949		118	44.368	39.3594		36.7546	78.535		118	0	8.3451		0	5.58029		118	0	15.0507		0	19.9892		118	33.208	124.942		19.676	79.2091
119	0	36.005		0	58.878		119	66.67	41.2019		55.2297	83.0532		119	0	8.8181		0	6.70582		119	0	14.739		0	19.3008		119	33.5	135.3		19.849	86.107
120	0	34.9073		0	56.9972		120	92.965	42.4594		77.0126	86.1369		120	0	8.0858		0	4.96327		120	0	13.1829		0	15.864		120	28.18	126.111		16.6969	79.9876
121	0	32.5661		0	52.9857		121	113.608	45.0831		94.1134	92.5708		121	0	7.801		0	4.28557		121	0	10.7734		0	10.5425		121	27.972	116.928		16.5736	73.8722
122	0	29.2737		0	47.3443		122	120.714	44.5546		100	91.2748		122	0	8.0564		0	4.89331		122	0	10.5827		0	10.1213		122	27.28	105.554		16.1636	66.2977
123	0	27.4591		0	44.2351		123	109.915	41.2633		91.0541	83.2038		123	0	6.9558		0	2.27438		123	0	9.3875		0	7.48157		123	24.212	92.848		14.3458	57.8362
124	0	25.771		0	41.3427		124	87.709	37.374		72.6585	73.6664		124	0	7.3393		0	3.18694		124	0	10.8384		0	10.686		124	23.444	87.478		13.8908	54.2601
125	0	25.4327		0	40.763		125	62.193	29.253		51.521	53.7519		125	0	7.2093		0	2.87759		125	0	9		0	6.62575		125	22.853	84.062		13.5406	51.9852
126	0	26.073		0	41.8601		126	37.07	23.9522		30.7089	40.7532		126	0	6.8509		0	2.02476									126	25.125	86.501		14.8868	53.6094
127	0	25.7128		0	41.243		127	20.842	19.101		17.2656	28.857		127	0	7.8325		0	4.36053		Min	0	6					127	30.307	89.724		17.9571	55.7558
128	0	27.1118		0	43.6401		128	13.327	16.3839		11.0401	22.194		128	0	7.0155		0	2.41644		Max	71.4004	51.2779					128	40.099	98.284		23.759	61.4563
129	0	26.9995		0	43.4476		129	9.951	13.9969		8.24345	16.3406		129	0	7		0	2.37955									129	50.462	101.601		29.8992	63.6652
130	0	25.4815		0	40.8466		130	6.438	12.5489		5.33327	12.7898																130	65.118	103.048		38.583	64.6289
131	2.329	25.8828		2.10729	41.5342		131	3.235	12.8179		2.67989	13.4494		Min	0	6												131	82.85	96.892		49.0893	60.5293
132	11.46	27.7751		10.3691	44.7766		132	1.442	12.6593		1.19456	13.0605		Max	79.0186	48.0247												132	99.967	92.116		59.2313	57.3487
133	25.489	28.3839		23.0626	45.8197		133	0.275	12.1388		0.227811	11.7841																133	110.961	93.866		65.7453	58.5141
134	39.195	28.1567		35.4638	45.4304		134	0	12.5022		0	12.6753																134	111.727	105.473		66.1992	66.2438
135	42.147	26.0927		38.1348	41.8939		135	0	12.9727		0	13.829																135	101.856	105.576		60.3505	66.3124
136	40.503	20.947		36.6473	33.0771		136	0.024	11.0531		0.0198817	9.12176																136	87.4	96.4		51.7852	60.2016
137	30.556	16.2001		27.6472	24.9435		137	0	11.3333		0	9.80887																137	69.741	86.672		41.3221	53.7233
138	15.582	12.3748		14.0987	18.3891																							138	53.293	81.289		31.5765	50.1385
139	2.914	10.4284		2.6366	15.0541		Min	0	7.3333																			139	36.793	81.045		21.8002	49.976
140	0	9.7144		0	13.8307		Max	120.714	48.1127																			140	24.9	82.502		14.7535	50.9463
141	0	8.7564		0	12.1892																							141	15.54	68.534		9.20758	41.6444
142	0	7.2387		0	9.58874																							142	9.495	52.672		5.62587	31.0811
143	0	6.5833		0	8.46575																							143	6.381	43.146		3.7808	24.7373
144	0	6.2781		0	7.94281																							144	4.474	38.912		2.65088	21.9177
145	0	4.9564		0	5.67816																							145	3.121	32.012		1.84922	17.3226
146	0	4.5025		0	4.90043																							146	4.295	32.082		2.54482	17.3692
147	0	4.3649		0	4.66466																							147	2.363	33.355		1.4001	18.217
148	0	2.7694		0	1.93087																							148	0.106	27.643		0.0628059	14.4131
149	0	2.4647		0	1.40879																							149	0	25.747		0	13.1505
150	0	3.5207		0	3.21818																							150	0	22.048		0	10.6871
151	0	1.955		0	0.535449																							151	0	21.855		0	10.5586
152	0	3.3311		0	2.89331																							152	0	17.727		0	7.80957
153	0	1.6425		0	0																							153	0	14.7		0	5.79374
154	0	2.0182		0	0.643739																							154	0	20.997		0	9.98721
155	0	2.5264		0	1.51451																							155	0	24.062		0	12.0283
156	0	3.3333		0	2.89708																							156	0	25.99		0	13.3123
																												157	0	20.192		0	9.45113
Min	0	1.6425																										158	0	19.191		0	8.78451
Max	110.521	60.0047																										159	0	16.059		0	6.69877
																												160	0	14.235		0	5.48408
																												161	0	15.591		0	6.3871
																												162	0	21.114		0	10.0651
																												163	0	23.912		0	11.9285
																												164	0	23.975		0	11.9704
																												165	0	16.529		0	7.01176
																												166	0	11.134		0	3.41897
																												167	0	8.218		0	1.47707
																												168	0	8.152		0	1.43312
																												169	0	7.557		0	1.03688
																												170	0	6		0	0
																												Min	0	6
																												Max	168.774	156.162
Fig 5C (-IAA)
TgCIA1-smFP (rTgCIA2 background) -IAA (representative image)							TgCIA1-smFP (rTgCIA2 background) -IAA (replicate image 1)							TgCIA1-smFP (rTgCIA2 background) -IAA (replicate image 2)							TgCIA1-smFP (rTgCIA2 background) -IAA (replicate image 3)							TgCIA1-smFP (rTgCIA2 background) -IAA (replicate image 4)							TgCIA1-smFP (rTgCIA2 background) -IAA (replicate image 5)
Raw values				Plotted Values			Raw values				Plotted values			Raw values				Plotted values			Raw values				Plotted values			Raw values				Plotted values			Raw values				Plotted values
Distance	TgTom40	TgCIA1-smFP		TgTom40	TgCIA1-smFP		Distance	TgTom40	TgCIA1-smFP		TgTom40	TgCIA1-smFP		Distance	TgTom40	TgCIA1-smFP		TgTom40	TgCIA1-smFP		Distance	TgTom40	TgCIA1-smFP		TgTom40	TgCIA1-smFP		Distance	TgTom40	TgCIA1-smFP		TgTom40	TgCIA1-smFP		Distance	TgTom40	TgCIA1-smFP		TgTom40	TgCIA1-smFP
0	0	2		0	0.765856		0	0	2.3333		0	0		0	0	2.6667		0	0.640818		0	0	0		0	0		0	0	7.3333		0	0		0	0	10.6667		0	20.3369
1	0	1.4918		0	0		1	0	2.7977		0	0.974265		1	0	2.3463		0	0		1	0	1.5533		0	2.58154		1	0	7.5134		0	0.74977		1	0	11.2978		0	21.9356
2	0	2.5977		0	1.66659		2	0	3.3476		0	2.1279		2	0	2.4391		0	0.185605		2	0	2.1022		0	3.4938		2	0	9.4055		0	8.62673		2	0	11.6645		0	22.8646
3	0	4.1424		0	3.99445		3	0	5.1749		0	5.96139		3	0	4.8608		0	5.02914		3	0	3.3776		0	5.61348		3	0	10.6693		0	13.888		3	0	12.1927		0	24.2027
4	0	4.7703		0	4.94069		4	0	7.3173		0	10.4559		4	0	4.9586		0	5.22475		4	0	2.9769		0	4.94753		4	0	11.1494		0	15.8867		4	0	8.3652		0	14.5065
5	0	4.9572		0	5.22235		5	0	9.8697		0	15.8106		5	0	5.5912		0	6.48998		5	0	4.1059		0	6.8239		5	0	12.2534		0	20.4828		5	0	8.4169		0	14.6375
6	0	5.5858		0	6.16965		6	0	9.641		0	15.3308		6	0	7.2922		0	9.89208		6	0	5.425		0	9.01621		6	0	12.948		0	23.3744		6	0	8.8111		0	15.6361
7	0	6.8998		0	8.14984		7	0	10.849		0	17.8651		7	0	9.467		0	14.2418		7	0	5.2304		0	8.69279		7	0	14.2691		0	28.8743		7	0	9.6271		0	17.7033
8	0	7.4357		0	8.95744		8	0	12.3906		0	21.0992		8	0	12.9136		0	21.1352		8	0	5.8028		0	9.6441		8	0	15.1056		0	32.3567		8	0	10.2376		0	19.2498
9	0	8.4041		0	10.4168		9	0	13.8659		0	24.1942		9	1.5871	17.5352		2.48944	30.3787		9	0	7.3085		0	12.1465		9	2.4098	16.2425		2.55307	37.0897		9	0	11.1729		0	21.6192
10	0	8.908		0	11.1762		10	0	17.6079		0	32.0446		10	8.8148	22.7637		13.8264	40.8359		10	0	8.2862		0	13.7715		10	5.7513	17.7348		6.09322	43.3022		10	0	12.2569		0	24.3653
11	0	10.1657		0	13.0715		11	0.1964	23.1036		0.269269	43.574		11	21.4335	28.0101		33.6195	51.329		11	0	9.3615		0	15.5586		11	12.1781	18.9734		12.9021	48.4586		11	0	13.4752		0	27.4516
12	0.824	12.0345		0.573285	15.8878		12	5.8383	27.618		8.00444	53.0448		12	33.8293	28.9869		53.0629	53.2827		12	0	11.5502		0	19.1961		12	17.79	20.6652		18.8476	55.5017		12	0	16.1525		0	34.2339
13	3.286	14.8732		2.28618	20.1657		13	22.2963	33.7284		30.5687	65.8638		13	40.6667	28.3948		63.7877	52.0985		13	0	12.0706		0	20.061		13	22.2382	21.9816		23.5603	60.982		13	1.8011	20.6034		2.00087	45.5093
14	6.653	18.8961		4.62872	26.2282		14	38.9792	35.0151		53.4413	68.5632		14	39.1657	25.1006		61.4333	45.5099		14	0	15.6654		0	26.0355		14	27.8454	24.6795		29.5008	72.2135		14	14.3423	23.7832		15.9331	53.5646
15	12.674	20.995		8.81774	29.3913		15	45.002	32.476		61.6987	63.2364		15	30.3237	24.3503		47.5642	44.0092		15	0	19.8568		0	33.0015		15	35.3875	27.868		37.4913	85.4875		15	28.0589	26.4362		31.1711	60.2853
16	23.205	21.7861		16.1445	30.5835		16	41.582	27.561		57.0098	52.9252		16	18.3581	19.8429		28.7956	34.9942		16	0	24.6667		0	40.9954		16	44.1192	28.895		46.7421	89.763		16	37.6749	25.4902		41.8537	57.8889
17	35.412	21.334		24.6373	29.9022		17	28.7324	22.8521		39.3927	43.0464		17	8.2963	17.8519		13.0132	31.0121		17	0	27.2604		0	45.3061		17	50.5948	29.8052		53.6027	93.5522		17	36.1841	23.5093		40.1975	52.8707
18	46.444	21.8621		32.3127	30.698		18	10.3353	20.5148		14.1699	38.143		18	4.1615	16.2837		6.52752	27.8756		18	0	28.3982		0	47.1971		18	52.3493	28.8823		55.4615	89.7101		18	26.3375	20.2977		29.2588	44.7348
19	52.129	23.3544		36.2679	32.9469		19	1.5523	19.5426		2.12824	36.1034		19	1.6112	17.2048		2.52725	29.7178		19	0	27.6383		0	45.9341		19	49.0131	28.5164		51.927	88.1869		19	13.4102	19.2903		14.8976	42.1828
20	53.285	24.0515		37.0722	33.9974		20	0	19.1246		0	35.2265		20	0.2353	15.9294		0.36908	27.167		20	0	26.7347		0	44.4324		20	40.7812	29.4066		43.2057	91.8928		20	4.9568	18.3807		5.50659	39.8786
21	53.64	22.7623		37.3192	32.0546		21	0	19.1834		0	35.3498		21	0	14.3164		0	23.9409		21	0	27.1987		0	45.2035		21	30.9049	30.6781		32.7422	97.1862		21	2.2259	16.4716		2.47279	35.0423
22	54.378	23.2596		37.8326	32.804		22	0	18.0043		0	32.8762		22	0	14.7742		0	24.8565		22	0	25.8263		0	42.9226		22	22.9704	28.4162		24.336	87.7697		22	0.1063	16.2282		0.11809	34.4257
23	52.865	22.496		36.78	31.6533		23	0	17.1059		0	30.9914		23	0	14.0487		0	23.4055		23	0	25.2863		0	42.0252		23	20.3045	25.769		21.5116	76.7492		23	0	15.151		0	31.6968
24	46.387	22.562		32.273	31.7527		24	0	16.6917		0	30.1225		24	0	13.9862		0	23.2805		24	0	27.3264		0	45.4158		24	18.232	23.0428		19.3159	65.3998		24	0	14.2817		0	29.4947
25	36.708	22.9862		25.539	32.392		25	0	15.9915		0	28.6535		25	0	14.8662		0	25.0405		25	0	28.0738		0	46.6579		25	15.9533	21.5001		16.9017	58.9775		25	0	13.6995		0	28.0198
26	27.256	21.9437		18.9629	30.821		26	0	18.6049		0	34.1362		26	0	14.6632		0	24.6345		26	0	28.5036		0	47.3723		26	12.6248	20.2967		13.3754	53.9676		26	0	13.8794		0	28.4755
27	19.48	19.944		13.5529	27.8074		27	0	19.284		0	35.5609		27	0	16.2341		0	27.7764		27	0	27.5294		0	45.7532		27	11.1971	20.7079		11.8628	55.6795		27	0	15.008		0	31.3346
28	12.866	19.647		8.95132	27.3598		28	0	20.0812		0	37.2333		28	0	18.7852		0	32.8787		28	0	29.1874		0	48.5087		28	8.9413	20.3527		9.47287	54.2008		28	0	15.3239		0	32.1348
29	11.111	19.3056		7.73031	26.8454		29	0	19.13		0	35.2378		29	0	17.7597		0	30.8277		29	0	30.1557		0	50.118		29	8.021	18.9006		8.49786	48.1555		29	0	15.305		0	32.087
30	8.642	20.8327		6.01254	29.1467		30	0	19.0927		0	35.1596		30	0	17.7966		0	30.9015		30	0.765	30.8074		0.733278	51.2011		30	7.6002	19.4532		8.05204	50.4561		30	0	14.143		0	29.1433
31	6.674	20.9157		4.64333	29.2718		31	0	18.9774		0	34.9177		31	0	17.1121		0	29.5324		31	2.85	31.6254		2.73182	52.5606		31	8.1702	19.4355		8.65593	50.3824		31	0	13.255		0	26.8937
32	6.173	20.0561		4.29477	27.9764		32	0	20.9329		0	39.0201		32	0	18.5693		0	32.4469		32	6.12	32.1361		5.86623	53.4094		32	9.9158	18.2538		10.5053	45.4629		32	0	13.5715		0	27.6955
33	6.391	20.0886		4.44644	28.0253		33	0	23.2137		0	43.805		33	0	18.3652		0	32.0387		33	9.933	34.0128		9.52112	56.5284		33	10.4335	17.7367		11.0538	43.3101		33	0	13.9219		0	28.5832
34	6.278	18.6002		4.36782	25.7823		34	0	24.4583		0	46.4161		34	0	18.3704		0	32.0491		34	17.083	34.9167		16.3746	58.0307		34	10.0548	19.7401		10.6526	51.6505		34	0	13.7029		0	28.0284
35	5.823	18.4258		4.05126	25.5195		35	0	24.2964		0	46.0764		35	0.0656	18.7097		0.102897	32.7277		35	25.158	36.1369		24.1148	60.0586		35	11.0182	19.9081		11.6732	52.3498		35	0	14.4595		0	29.9451
36	6.06	18.2315		4.21615	25.2267		36	0	22.5562		0	42.4256		36	1.1765	19.7612		1.8454	34.8308		36	34.98	41.6223		33.5295	69.1752		36	13.5127	19.6594		14.316	51.3145		36	0	16.9269		0	36.1957
37	6.154	17.6889		4.28155	24.409		37	0	22.0004		0	41.2596		37	2.9804	19.1828		4.6749	33.6739		37	46.484	44.2341		44.5565	73.5159		37	17.9143	19.6378		18.9793	51.2246		37	0	16.6884		0	35.5915
38	7.266	19.0174		5.05521	26.411		38	0	23.627		0	44.6721		38	5.7957	19.2232		9.09084	33.7547		38	60.39	43.1938		57.8859	71.787		38	20.5756	19.1839		21.7988	49.3349		38	0	16.6569		0	35.5117
39	9.186	19.0957		6.39102	26.529		39	0	23.7778		0	44.9884		39	6.5759	19.8362		10.3146	34.9808		39	66.787	43.4868		64.0176	72.2739		39	24.5533	19.2095		26.013	49.4415		39	0	17.3836		0	37.3526
40	9.533	19.8283		6.63244	27.6331		40	0	25.1396		0	47.8454		40	8.5418	20.7296		13.3982	36.7676		40	69.552	43.7059		66.6679	72.6381		40	29.9953	20.8293		31.7786	56.1849		40	0	20.5438		0	45.3583
41	10.573	19.854		7.356	27.6718		41	0	24.1343		0	45.7363		41	10.0997	22.9659		15.8419	41.2404		41	68.201	45.5834		65.373	75.7584		41	34.9117	21.8477		36.9872	60.4246		41	0	20.5311		0	45.3261
42	11.854	20.3452		8.24724	28.412		42	0	28.7318		0	55.3814		42	11.138	23.3433		17.4705	41.9952		42	72.749	47.9206		69.7324	79.6428		42	39.5007	23.6333		41.8491	67.8581		42	0	18.7451		0	40.8017
43	13.479	21.3174		9.3778	29.8771		43	0	30.7177		0	59.5477		43	14.4937	23.6899		22.7341	42.6884		43	82.688	48.2854		79.2592	80.2491		43	44.5731	25.7034		47.223	76.4761		43	0	18.4383		0	40.0245
44	16.744	23.5181		11.6494	33.1936		44	0.2618	30.3644		0.358934	58.8065		44	22.0941	25.3782		34.6557	46.0651		44	85.96	43.4464		82.3956	72.2068		44	50.3802	27.0761		53.3754	82.1908		44	0	19.6859		0	43.185
45	20.499	24.5471		14.2619	34.7443		45	1.6923	29.1538		2.32018	56.2667		45	32.9689	26.6828		51.7133	48.6744		45	81.598	38.8321		78.2144	64.538		45	62.9139	29.0755		66.6542	90.5144		45	0.4543	20.6735		0.504689	45.6868
46	26.414	26.6419		18.3771	37.9011		46	3.8114	30.3743		5.22551	58.8272		46	38.5098	29.0766		60.4045	53.4621		46	71.784	35.9063		68.8074	59.6753		46	74.2414	29.3307		78.6551	91.5768		46	2.4167	23.2917		2.68475	52.3195
47	34.738	31.6048		24.1684	45.3802		47	10.5872	30.2054		14.5153	58.4729		47	40.0866	29.2212		62.8778	53.7513		47	60.042	35.2275		57.5523	58.5472		47	79.7576	30.0879		84.4993	94.7291		47	2.6072	23.6895		2.89638	53.3272
48	47.212	35.505		32.847	51.2578		48	16.2485	34.336		22.277	67.1385		48	34.9043	27.451		54.7491	50.2108		48	46.738	35.2907		44.8	58.6522		48	87.1003	27.2262		92.2785	82.8157		48	6.5356	23.2728		7.2605	52.2716
49	54.253	37.6446		37.7457	54.4822		49	22.4091	36.9874		30.7234	72.7009		49	28.6021	25.3866		44.8638	46.0819		49	34.401	33.3407		32.9745	55.4114		49	89.3903	26.8469		94.7047	81.2366		49	9.6615	23.0546		10.7331	51.7188
50	58.35	36.7669		40.5961	53.1595		50	30.0853	40.2791		41.2476	79.6065		50	19.9851	25.8038		31.3476	46.9163		50	29.856	31.8578		28.618	52.9468		50	89.9185	27.6304		95.2643	84.4984		50	14.5853	23.81		16.203	53.6325
51	57.178	35.5317		39.7807	51.2981		51	43.4306	45.5819		59.5443	90.7313		51	19.3333	23.1111		30.3252	41.5308		51	28.729	34.3021		27.5377	57.0092		51	87.907	31.1048		93.1332	98.9626		51	24.2431	24.8719		26.932	56.3225
52	55.412	33.4185		38.552	48.1135		52	53.5309	47.6667		73.392	95.105		52	18.7059	24.0584		29.3411	43.4254		52	26.736	33.5167		25.6274	55.7039		52	79.7115	31.354		84.4504	100		52	35.541	23.044		39.4831	51.692
53	54.527	32.0607		37.9363	46.0673		53	59.4042	50		81.4445	100		53	18.6754	24.4547		29.2933	44.218		53	24.136	34.434		23.1352	57.2284		53	68.1138	28.2336		72.1632	87.0095		53	44.2645	21.8771		49.1741	48.7359
54	58.25	33.5957		40.5265	48.3805		54	62.6667	46.8422		85.9174	93.3752		54	17.9977	25.6978		28.2303	46.7043		54	23.472	35.9713		22.4987	59.7834		54	53.6337	29.7063		56.8223	93.1405		54	46.4052	20.7134		51.5523	45.7879
55	65.153	35.0728		45.3292	50.6065		55	59.4109	43.9256		81.4536	87.2565		55	20.2963	25.2416		31.8357	45.7919		55	22.537	36.0492		21.6025	59.9128		55	41.7864	26.1827		44.2706	78.4715		55	38.3168	20.736		42.5667	45.8452
56	71.36	35.5382		49.6476	51.3078		56	51.3478	37.9302		70.399	74.6788		56	19.9241	26.7805		31.2519	48.8698		56	23.442	36.0531		22.4699	59.9193		56	35.8414	24.2738		37.9722	70.5246		56	25.4442	20.0246		28.2664	44.043
57	74.273	39.5709		51.6743	57.3851		57	43.5608	33.0874		59.7228	64.519		57	24.3691	24.045		38.2241	43.3986		57	27.113	37.7909		25.9887	62.8075		57	33.019	22.7274		34.982	64.0868		57	13.7053	19.8032		15.2254	43.4821
58	81.037	38.963		56.3802	56.469		58	44.7469	35.0054		61.349	68.5428		58	34.4104	22.392		53.9744	40.0925		58	33.482	40.8365		32.0936	67.8692		58	32.1965	20.9108		34.1106	56.5242		58	6.8629	22.0506		7.62411	49.1754
59	85.541	39.2371		59.5138	56.8821		59	48.9416	34.5356		67.1	67.5572		59	43.1357	24.0169		67.6604	43.3424		59	42.035	40.7364		40.292	67.7029		59	30.7684	19.6718		32.5976	51.3661		59	5.6122	20.2046		6.23468	44.499
60	88.658	40.0365		61.6824	58.0868		60	57.9093	31.9007		79.3949	62.0295		60	47.1895	28.0554		74.019	51.4196		60	48.566	43.0825		46.5522	71.602		60	29.4383	18.4889		31.1884	46.4416		60	3.9713	18.5865		4.41178	40.3999
61	85.037	41.4327		59.1632	60.1908		61	62.4528	30.3591		85.6242	58.7953		61	45.138	30.6829		70.8012	56.6748		61	53.255	44.9286		51.0467	74.6702		61	28.1107	16.6793		29.7819	38.9081		61	3.4965	17.2097		3.88432	36.9121
62	74.361	38.8824		51.7355	56.3475		62	61.2628	29.9629		83.9926	57.9642		62	38.1656	30.9011		59.8646	57.1112		62	50.978	39.9807		48.8641	66.4469		62	27.2824	17.147		28.9044	40.8552		62	6.1163	16.4692		6.7947	35.0362
63	61.267	35.3874		42.6256	51.0806		63	54.071	29.6016		74.1325	57.2062		63	30.902	28.4614		48.4713	52.2317		63	40.41	37.5491		38.7344	62.4056		63	31.7718	17.3651		33.6607	41.7631		63	6.1936	16.352		6.88057	34.7393
64	47.93	31.639		33.3466	45.4318		64	44.5128	27.8995		61.028	53.6353		64	24.2276	23.7842		38.0022	42.877		64	32.035	35.4037		30.7066	58.84		64	42.6447	17.6714		45.18	43.0383		64	7.8841	16.8015		8.75857	35.878
65	36.15	28.8749		25.1508	41.2663		65	31.3333	27.5309		42.9586	52.8621		65	19.9892	22.0606		31.354	39.4297		65	25.404	33.2787		24.3506	55.3083		65	53.0354	20.8021		56.1884	56.0716		65	11.2572	16.7733		12.5058	35.8066
66	28.383	27.4685		19.747	39.1468		66	21.8448	29.7692		29.9497	57.5578		66	19.5894	23.2022		30.7269	41.713		66	20.819	32.9263		19.9557	54.7227		66	56.3373	23.1639		59.6866	65.904		66	16.6449	16.9202		18.4911	36.1787
67	25.793	25.092		17.9451	35.5654		67	17.6681	28.0798		24.2234	54.0136		67	18.4852	23.5914		28.9949	42.4914		67	16.93	30.8555		16.228	51.281		67	52.2572	22.5351		55.3639	63.2862		67	21.4984	17.8102		23.8829	38.4333
68	22.743	23.5148		15.8231	33.1886		68	15.5966	26.5031		21.3833	50.7058		68	14.8148	24.2593		23.2377	43.8272		68	16	30.5		15.3365	50.6902		68	44.5964	20.2617		47.2477	53.8219		68	30.3437	22.3273		33.7093	49.8764
69	21.021	23.2838		14.625	32.8405		69	13.5819	29.0243		18.6211	55.9951		69	14.1361	23.2653		22.1732	41.8392		69	17.165	30.9572		16.4532	51.4501		69	34.6989	18.5099		36.7618	46.529		69	47.2292	28.9219		52.4677	66.5823
70	20.047	23.9084		13.9474	33.7818		70	13.3031	31.8985		18.2388	62.0249		70	12.1897	22.9667		19.1201	41.242		70	17.15	31.5493		16.4389	52.4341		70	27.9326	18.423		29.5932	46.1673		70	64.2318	31.2838		71.3561	72.5656
71	19.291	25.294		13.4214	35.8699		71	13.1241	31.4991		17.9934	61.187		71	10.6969	22.2721		16.7786	39.8527		71	17.6	31.6273		16.8702	52.5638		71	24.4277	18.1372		25.88	44.9775		71	77.544	31.5175		86.1449	73.1577
72	16.897	24.8181		11.7558	35.1527		72	10.6982	31.6864		14.6675	61.5799		72	8.2999	20.7739		13.0188	36.8562		72	18.401	30.301		17.638	50.3595		72	22.2657	18.1401		23.5894	44.9895		72	82.4008	34.8885		91.5404	81.6973
73	14.888	23.9564		10.3581	33.8541		73	11.7174	33.9261		16.0648	66.2786		73	6.8348	19.8774		10.7207	35.0632		73	20.074	30.5984		19.2416	50.8538		73	20.9524	15.6291		22.198	34.536		73	72.7874	33.9456		80.8607	79.3087
74	14.822	21.5584		10.3122	30.2403		74	10.9371	37.4928		14.995	73.7611		74	6.3709	18.1502		9.99307	31.6087		74	20.962	32.4246		20.0928	53.8889		74	21.37	14.973		22.6405	31.8047		74	55.8603	30.0104		62.0561	69.3398
75	12.952	19.8892		9.01115	27.7248		75	9.7094	39.3011		13.3118	77.5548		75	5.7424	17.7324		9.00723	30.7731		75	24.51	32.8383		23.4937	54.5764		75	20.4043	14.8952		21.6174	31.4808		75	38.5085	23.6726		42.7797	53.2844
76	12.788	21.5839		8.89705	30.2787		76	9.5291	38.3363		13.0646	75.5307		76	5.2134	17.7361		8.17747	30.7805		76	27.776	34.12		26.6242	56.7066		76	19.9262	12.6958		21.1108	22.3245		76	25.6887	21.9382		28.538	48.8907
77	13.465	20.9711		9.36806	29.3553		77	12.8481	35.2821		17.615	69.1233		77	5.4138	18.1134		8.49181	31.5351		77	33.976	33.3078		32.5671	55.3567		77	20.1331	12.3503		21.33	20.8862		77	18.1024	20.4779		20.1102	45.1913
78	13.36	22.002		9.29501	30.9088		78	11.3333	28.6667		15.5382	55.2449		78	5.3802	16.9154		8.43911	29.139		78	38.232	32.9021		36.6467	54.6824		78	16.3118	12.6939		17.2816	22.3166		78	13.7195	21.4947		15.2412	47.7672
79	13.1	23.0202		9.11412	32.4433		79	12.4534	29.201		17.0739	56.3658		79	3.9592	16.7527		6.2102	28.8136		79	38.101	32.5148		36.5211	54.0388		79	15.2314	12.9554		16.1369	23.4052		79	11.5106	21.594		12.7873	48.0187
80	12.002	21.0314		8.3502	29.4461		80	13.2207	30.4926		18.1259	59.0754		80	2.8194	17.0625		4.42237	29.4332		80	33.16	32.0358		31.785	53.2427		80	15.8829	12.167		16.8272	20.1231		80	7.1065	19.966		7.89473	43.8946
81	14.65	21.4191		10.1925	30.0304		81	12.4536	31.4162		17.0742	61.013		81	2.2607	17.4937		3.54602	30.2956		81	28.88	31.8987		27.6825	53.0148		81	13.7796	12.6601		14.5988	22.1759		81	5.4819	17.2277		6.08993	36.9577
82	15.936	22.5991		11.0872	31.8087		82	11.2078	32.1547		15.3661	62.5623		82	2.8561	20.0877		4.47993	35.4838		82	27.949	31.9451		26.7901	53.0919		82	14.0701	12.7727		14.9066	22.6446		82	2.7685	16.087		3.07557	34.068
83	17.595	23.7591		12.2414	33.5568		83	13.543	31.7713		18.5677	61.758		83	3.2723	20.4116		5.13276	36.1316		83	28.591	32.4372		27.4054	53.9098		83	14.6217	13.1856		15.491	24.3636		83	0.015	15.2404		0.0166637	31.9233
84	19.979	23.8748		13.9001	33.7311		84	13.7199	33.2715		18.8103	64.9053		84	3.6694	23.1661		5.75563	41.6408		84	31.089	32.6396		29.7999	54.2462		84	13.9729	13.9379		14.8036	27.4955		84	0	14.3003		0	29.5418
85	26.578	26.6294		18.4912	37.8823		85	13.944	33.3183		19.1175	65.0035		85	3.5556	24.1852		5.57713	43.679		85	35.938	35.5		34.4478	59.0001		85	14.0958	14.7795		14.9338	30.9991		85	0	14.5665		0	30.2161
86	38.917	28.7308		27.0759	41.0491		86	14.1473	31.671		19.3963	61.5476		86	5.3592	26.7716		8.40617	48.852		86	39.404	37.4716		37.7701	62.2768		86	14.7348	14.9046		15.6108	31.5199		86	0	14.7139		0	30.5895
87	53.333	31.6667		37.1056	45.4735		87	14.9362	30.714		20.4779	59.5399		87	6.2199	25.7589		9.75622	46.8265		87	44.862	44.2118		43.0017	73.4789		87	14.9659	14.705		15.8556	30.6889		87	0	14.1777		0	29.2312
88	69.506	35.6653		48.3577	51.4994		88	12.9549	29.4668		17.7615	56.9234		88	8.6554	22.4805		13.5764	40.2695		88	47.405	48.6736		45.4393	80.8943		88	15.5486	16.2446		16.473	37.0984		88	0	12.2798		0	24.4233
89	84.67	41.8159		58.9078	60.7683		89	16.0364	27.8327		21.9863	53.4952		89	8.9243	22.4634		13.9982	40.2353		89	51.739	50.449		49.5936	83.8449		89	17.3438	17.6535		18.3749	42.9638		89	0	11.6185		0	22.748
90	101.023	46.7729		70.2852	68.2385		90	15.7909	28.4576		21.6497	54.8062		90	9.1027	22.9319		14.278	41.1724		90	63.278	52.1326		60.6541	86.643		90	19.5735	19.3158		20.7372	49.8841		90	0	11.9797		0	23.6631
91	119.472	51.2132		83.1208	74.93		91	16.7407	31.5062		22.9519	61.2018		91	11.0588	22.7785		17.3463	40.8655		91	80.372	57.3867		77.0393	95.3752		91	21.8898	21.2073		23.1912	57.7585		91	0	11.5312		0	22.5269
92	132.383	57.2364		92.1034	84.007		92	18.2092	33.9825		24.9652	66.3969		92	14.5736	22.1356		22.8594	39.5797		92	93.802	59.3783		89.9124	98.6852		92	23.4226	22.0709		24.8151	61.3537		92	0	12		0	23.7145
93	140.012	63.8387		97.4112	93.9566		93	19.5174	36.4701		26.7588	71.6156		93	17.4118	22.9735		27.3113	41.2556		93	103.685	60.1694		99.3856	100		93	25.1768	23.5803		26.6736	67.6375		93	0	12.1486		0	24.0909
94	143.733	67.8489		100	100		94	23.7528	35.6552		32.5656	69.906		94	20.5326	24.2027		32.2064	43.714		94	104.326	58.5216		100	97.2614		94	27.4815	24.5057		29.1153	71.49		94	0	12.6304		0	25.3115
95	143.275	63.8279		99.6814	93.9404		95	25.8457	35.6156		35.435	69.823		95	28.0251	24.692		43.9587	44.6927		95	97.535	57.3901		93.4906	95.3809		95	31.3538	25.4853		33.2178	75.5682		95	0	12.8253		0	25.8052
96	132.724	59.4233		92.3407	87.3026		96	28.9086	33.2531		39.6343	64.8667		96	39.6755	25.0327		62.233	45.3741		96	81.725	53.4614		78.3362	88.8515		96	37.4552	23.8566		39.682	68.7878		96	0	13.581		0	27.7196
97	116.913	53.1279		81.3404	77.8155		97	30.5382	33.9653		41.8685	66.3608		97	51.1724	25.299		80.2664	45.9067		97	63.425	50.0934		60.795	83.2539		97	47.9221	25.6738		50.7711	76.3529		97	0	15.6198		0	32.8844
98	96.523	43.231		67.1544	62.9009		98	34.1005	34.8669		46.7525	68.2523		98	54.7451	24.8791		85.8704	45.0669		98	47.352	47.8939		45.3885	79.5984		98	61.0004	27.4024		64.6269	83.5492		98	0	17.4329		0	37.4775
99	74.41	38.5956		51.7696	55.9153		99	40.4655	34.3669		55.4791	67.2033		99	48.902	24.0369		76.7052	43.3824		99	39.562	45.3094		37.9215	75.3031		99	74.6818	30.9286		79.1217	98.229		99	0	17.7463		0	38.2714
100	57.821	32.9974		40.2281	47.4789		100	44.1568	34.3618		60.5399	67.1926		100	39.4892	22.0031		61.9407	39.3147		100	32.062	47.252		30.7325	78.5316		100	87.1532	29.4641		92.3346	92.1322		100	0	16.3519		0	34.739
101	48.24	31.2122		33.5622	44.7886		101	48.7966	35.1731		66.9012	68.8946		101	31.2034	21.9746		48.9441	39.2577		101	26.988	45.4645		25.8689	75.5608		101	94.3885	29.2572		100	91.2709		101	0	14.95		0	31.1876
102	42.069	27.4269		29.2689	39.0841		102	58.0408	36.6423		79.5752	71.9769		102	29.3333	24.8889		46.0107	45.0865		102	23.75	44.0417		22.7652	73.1962		102	92.8509	28.5398		98.371	88.2843		102	0	13.9014		0	28.5313
103	37.954	25.4354		26.4059	36.083		103	67.7899	38.8119		92.9414	76.5285		103	28.0953	26.6376		44.0688	48.584		103	21.032	40.7649		20.1599	67.7502		103	85.5229	28.8053		90.6073	89.3896		103	0	13.7621		0	28.1784
104	35.034	24.9593		24.3744	35.3655		104	72.9383	41.6543		100	82.4916		104	28.9468	25.4474		45.4045	46.2035		104	18.302	36.782		17.5431	61.1307		104	78.8461	26.867		83.5336	81.3203		104	0	14.264		0	29.4498
105	34.653	26.4096		24.1093	37.5511		105	72.4852	41.954		99.3788	83.1203		105	36.812	28.1192		57.7414	51.5472		105	16.636	32.6902		15.9462	54.3303		105	70.0304	27.0982		74.1938	82.2828		105	0	14.1757		0	29.2261
106	35.101	27.1965		24.421	38.7369		106	66.0187	38.117		90.5131	75.0706		106	50.4124	37.2193		79.0743	69.748		106	15.255	30.9494		14.6224	51.4371		106	61.5712	23.5221		65.2317	67.3952		106	0	14.5859		0	30.2653
107	35.935	25.6681		25.0012	36.4336		107	50.0478	31.7937		68.6166	61.805		107	58.4011	40.4816		91.605	76.2727		107	13.354	31.7505		12.8003	52.7685		107	52.6457	22.3398		55.7755	62.4732		107	0	14.7156		0	30.5939
108	33.496	26.4792		23.3043	37.656		108	34.497	27.5444		47.2961	52.8904		108	63.7532	40.481		100	76.2715		108	12.114	32.6499		11.6117	54.2633		108	45.5473	19.8729		48.2551	52.2033		108	0.0709	14.2177		0.078764	29.3325
109	28.473	25.9279		19.8096	36.8251		109	25.3789	24.5537		34.795	46.6162		109	62.7974	37.1164		98.5008	69.5421		109	13.383	30.968		12.8281	51.468		109	40.3727	17.9253		42.7729	44.0953		109	1.9444	15.7114		2.16007	33.1165
110	22.793	22.6693		15.8579	31.9144		110	17.6477	22.9795		24.1954	43.3137		110	56.3675	31.0684		88.4152	57.4458		110	11.912	31.0555		11.4181	51.6134		110	35.759	16.9219		37.8849	39.9181		110	4.8437	15.5082		5.38094	32.6017
111	19.496	21.1618		13.564	29.6426		111	12.1499	17.4905		16.6578	31.7983		111	47.0696	26.098		73.831	47.5047		111	10.711	31.4818		10.2669	52.3219		111	32.3267	16.9626		34.2486	40.0875		111	8.0695	15.8674		8.96454	33.5117
112	16.199	20.1614		11.2702	28.135		112	8.0111	18.2661		10.9834	33.4254		112	37.7368	23.4611		59.192	42.2308		112	12.549	35.9642		12.0286	59.7716		112	29.0713	15.7984		30.7996	35.2409		112	11.5299	17.7769		12.8088	38.349
113	15.036	19.5357		10.4611	27.1921		113	4.9232	17.1283		6.74981	31.0384		113	30.9809	22.4036		48.5951	40.1157		113	14.387	37.2559		13.7904	61.9184		113	24.6138	15.2346		26.0771	32.8937		113	18.9251	18.3104		21.0242	39.7005
114	13.133	19.7198		9.13708	27.4696		114	1.4609	15.4103		2.00293	27.4342		114	26.8743	22.8412		42.1536	40.9909		114	16.608	35.9552		15.9193	59.7566		114	21.9127	15.1279		23.2154	32.4495		114	28.4541	22.0348		31.6101	49.1354
115	12.303	19.0565		8.55962	26.47		115	0.0562	14.8708		0.0770514	26.3024		115	24.9063	22.5647		39.0667	40.4379		115	19.529	37.7731		18.7192	62.7779		115	18.3286	14.6307		19.4183	30.3796		115	39.2708	22.2292		43.6266	49.6279
116	11.481	18.1852		7.98773	25.1569		116	0	13.313		0	23.0343		116	23.2482	22.5345		36.4659	40.3775		116	27.009	46.7751		25.889	77.739		116	15.7442	15.1205		16.6802	32.4187		116	45.9515	21.3062		51.0483	47.2896
117	9.928	18.1316		6.90725	25.0761		117	0	17.3333		0	31.4685		117	22.0784	21.376		34.631	38.0605		117	37.849	51.2982		36.2795	85.2563		117	13.8531	14.5632		14.6767	30.0986		117	42.2804	21.8039		46.97	48.5505
118	9.805	16.4099		6.82168	22.4815									118	21.351	21.456		33.4901	38.2205		118	48.935	51.6548		46.9059	85.849		118	12.2019	13.2354		12.9273	24.5709		118	33.6805	21.0691		37.4162	46.689
119	9.551	17.2546		6.64496	23.7545		Min	0	2.3333					119	19.6296	22.4074		30.79	40.1233		119	54.208	47.1354		51.9602	78.3378		119	10.7297	13.3609		11.3676	25.0934		119	21.909	21.0418		24.3391	46.6199
120	7.856	16.8379		5.46569	23.1265		Max	72.9383	50					120	20.2622	21.4375		31.7822	38.1835		120	49.294	38.4671		47.25	63.9313		120	9.3674	12.0576		9.9243	19.6676		120	12.6238	18.1512		14.024	39.2972
121	8.373	16.1003		5.82538	22.015									121	17.8565	21.4453		28.0088	38.1991		121	38.569	28.0274		36.9697	46.5808		121	7.3511	12.1002		7.78813	19.845		121	9.8176	19.2157		10.9065	41.9938
122	6.166	17.6096		4.2899	24.2895									122	18.8499	22.9273		29.567	41.1632		122	23.166	23.8395		22.2054	39.6206		122	5.5247	11.5564		5.85315	17.5811		122	8.627	21.7014		9.58387	48.2908
123	7.6	17.0015		5.28758	23.3731									123	18.7928	24.1373		29.4774	43.5832		123	9.678	18.1755		9.27669	30.2072		123	3.5173	11.6329		3.72641	17.8996		123	7.3524	22.6482		8.1679	50.6893
124	8.93	16.6008		6.21291	22.7692									124	17.8044	23.7092		27.9271	42.727		124	1.57	16.3847		1.5049	27.231		124	3.9758	11.3937		4.21217	16.9038		124	8.5211	24.2533		9.46623	54.7555
125	10.02	16.9497		6.97126	23.295									125	17.7978	25.4926		27.9167	46.2939		125	0.147	15.2561		0.140904	25.3552		125	4.4198	9.6981		4.68256	9.84484		125	8.4708	27.1847		9.41035	62.1815
126	11.076	17.8379		7.70595	24.6335									126	19.6263	29.1338		30.7848	53.5765		126	0	14.4174		0	23.9613		126	4.1431	9.6083		4.38941	9.471		126	6.9772	31.2525		7.75108	72.4864
127	10.068	17.4696		7.00465	24.0785									127	28.6046	31.5831		44.8677	58.4752		127	0	13.3085		0	22.1184		127	2	8		2.1189	2.77552		127	9.0676	31.0211		10.0733	71.9002
128	12.709	18.6189		8.84209	25.8105									128	40.1315	32.8816		62.9482	61.0723		128	0	11.6251		0	19.3206									128	13.4417	29.7795		14.9326	68.7548
129	15.287	19.1511		10.6357	26.6125									129	50.6551	35.6098		79.455	66.5289		129	0	10.6223		0	17.654		Min	0	7.3333					129	24.8323	27.0792		27.5866	61.9142
130	18.221	20.5574		12.677	28.7318									130	57.6078	39.263		90.3606	73.8355		130	0	11.333		0	18.8352		Max	94.3885	31.354					130	34.7595	24.0247		38.6149	54.1764
131	20.49	20.5732		14.2556	28.7556									131	56.5126	45.1758		88.6428	85.6614		131	0	10.5877		0	17.5965									131	39.207	22.7223		43.5557	50.877
132	23.617	20.9572		16.4312	29.3343									132	48.1446	52.3449		75.5172	100		132	0	9.1719		0	15.2435									132	36.8185	21.8986		40.9023	48.7904
133	28.163	23.5685		19.594	33.2695									133	38.3224	48.2702		60.1106	91.8504																133	27.6849	21.263		30.7556	47.1802
134	35.326	24.4372		24.5775	34.5787									134	27.6055	45.0032		43.3006	85.3162		Min	0	0												134	15.5673	20.8183		17.294	46.0537
135	43.78	26.6836		30.4593	37.964									135	21.6032	36.2134		33.8857	67.7361		Max	104.326	60.1694												135	9.0652	20.93		10.0707	46.3366
136	52.311	31.0574		36.3946	44.5553									136	18.8889	28.8519		29.6282	53.0127																136	4.9326	19.6522		5.4797	43.0996
137	57.698	36.3546		40.1425	52.5382									137	15.4246	22.7234		24.1942	40.7553																137	2.1478	19.3457		2.38603	42.3232
138	64.224	37.847		44.6828	54.7872									138	12.4444	19.594		19.5196	34.4964																138	0.125	19.875		0.138865	43.664
139	65.753	39.2632		45.7466	56.9214									139	11.2898	18.2954		17.7086	31.8991																139	0.0377	19.596		0.0418815	42.9572
140	65.054	40.0038		45.2603	58.0375									140	8.3132	15.1701		13.0397	25.6483																140	0	19.1229		0	41.7588
141	65.451	40.2481		45.5365	58.4057									141	6.7128	12.5905		10.5294	20.489																141	0	19.0971		0	41.6934
142	62.782	40.0516		43.6796	58.1095									142	4.11	13.3245		6.44674	21.957																142	0	19.5438		0	42.825
143	60.182	41.5793		41.8707	60.4118									143	1.1132	12.0211		1.74611	19.3501																143	0	19.4658		0	42.6274
144	57.933	44.2255		40.306	64.3996									144	0.2953	10.2203		0.463192	15.7484																144	0	19.7164		0	43.2622
145	57.907	47.1296		40.2879	68.7761									145	0	10.112		0	15.5318																145	0	20.6946		0	45.7403
146	57.974	48.4789		40.3345	70.8095									146	0	8.6767		0	12.6612																146	0	19.8508		0	43.6027
147	63.756	46.8783		44.3572	68.3974									147	0	6.8981		0	9.10385																147	0	19.8533		0	43.6091
148	67.698	45.6398		47.0998	66.5309									148	0	6.844		0	8.99565																148	0	20.7435		0	45.8642
149	73.492	44.3354		51.1309	64.5652									149	0	5.748		0	6.80359																149	0	23.8116		0	53.6365
150	81.237	41.9029		56.5194	60.8994									150	0	5.4564		0	6.22037																150	0	26.4432		0	60.3031
151	85.041	41.706		59.166	60.6027									151	0	6.0142		0	7.33601																151	0	28.4745		0	65.4489
152	90.153	43.3824		62.7225	63.129									152	0	5.6272		0	6.56198																152	0	28.1695		0	64.6763
153	88.839	46.1823		61.8084	67.3485									153	0	5.6667		0	6.64099																153	1.0281	25.7287		1.14213	58.4931
154	84.504	45.0207		58.7923	65.598																														154	4.0686	23.6671		4.51987	53.2705
155	74.466	41.8507		51.8086	60.8208									Min	0	2.3463																			155	7.4243	23.6701		8.24777	53.2781
156	64.237	38.8244		44.6919	56.2601									Max	63.7532	52.3449																			156	11.052	23.8666		12.2778	53.7758
157	49.481	34.2107		34.4256	49.3073																														157	15.292	25.1418		16.9881	57.0063
158	36.021	29.1881		25.0611	41.7383																														158	19.2389	23.014		21.3728	51.616
159	26.342	24.2314		18.327	34.2685																														159	24.4807	25.8745		27.196	58.8624
160	23.128	20.8649		16.0909	29.1952																														160	28.0996	26.5539		31.2163	60.5835
161	20.115	19.977		13.9947	27.8572																														161	32.3021	31.1615		35.8849	72.2558
162	17.131	17.9211		11.9186	24.7589																														162	37.3938	37.8877		41.5414	89.2951
163	14.177	16.3638		9.86343	22.4121																														163	43.8573	41.2705		48.7218	97.8647
164	12.248	14.775		8.52136	20.0178																														164	51.8475	42.1134		57.5982	100
165	10.042	15.113		6.98657	20.5271																														165	65.6434	37.275		72.9243	87.743
166	6.791	14.4762		4.72473	19.5675																														166	78.408	32.2453		87.1047	75.0014
167	5.442	12.5783		3.78619	16.7073																														167	90.0158	31.1428		100	72.2085
168	4.379	11.6373		3.04662	15.2892																														168	89.5413	29.8576		99.4729	68.9527
169	2.738	10.6557		1.90492	13.81																														169	83.9308	26.2228		93.2401	59.7447
170	1.011	9.5594		0.703388	12.1579																														170	70.2183	21.7914		78.0066	48.5188
171	0.923	10.361		0.642163	13.3659																														171	49.8918	19.529		55.4256	42.7875
172	0.241	9.9309		0.167672	12.7177																														172	32.9468	17.1249		36.6011	36.6973
173	0	10.6083		0	13.7385																														173	22.1413	15.055		24.5971	31.4536
174	0	10		0	12.8218																														174	15.9775	13.283		17.7497	26.9647
																																			175	9.4736	11.229		10.5244	21.7613
Min	0	1.4918																																	176	2.4499	9.9792		2.72163	18.5952
Max	143.733	67.8489																																	177	0	9.1121		0	16.3986
																																			178	0	8.0878		0	13.8038
																																			179	0	6.7571		0	10.4328
																																			180	0	5.7435		0	7.86506
																																			181	0	4.5555		0	4.85553
																																			182	0	3.4355		0	2.01826
																																			183	0	2.6388		0	0
																																			184	0	2.6667		0	0.0706784
																																			Min	0	2.6388
																																			Max	90.0158	42.1134
Fig 5C (+IAA)
TgCIA1-smFP (rTgCIA2 background) +IAA (representative image)							TgCIA1-smFP (rTgCIA2 background) +IAA (replicate image 1)							TgCIA1-smFP (rTgCIA2 background) +IAA (replicate image 2)							TgCIA1-smFP (rTgCIA2 background) +IAA (replicate image 3)							TgCIA1-smFP (rTgCIA2 background) +IAA (replicate image 4)							TgCIA1-smFP (rTgCIA2 background) +IAA (replicate image 5)
Raw values				Plotted Values			Raw values				Plotted values			Raw values				Plotted values			Raw values				Plotted values			Raw values				Plotted values			Raw values				Plotted values
Distance	TgTom40	TgCIA1-smFP		TgTom40	TgCIA1-smFP		Distance	TgTom40	TgCIA1-smFP		TgTom40	TgCIA1-smFP		Distance	TgTom40	TgCIA1-smFP		TgTom40	TgCIA1-smFP		Distance	TgTom40	TgCIA1-smFP		TgTom40	TgCIA1-smFP		Distance	TgTom40	TgCIA1-smFP		TgTom40	TgCIA1-smFP		Distance	TgTom40	TgCIA1-smFP		TgTom40	TgCIA1-smFP
0	0	12.6667		0	13.8315		0	0	2.3333		0	0		0	0	11		0	21.6554		0	0	5.6667		0	2.60391		0	0	2.6667		0	0.379013		0	0	2.3333		0	2.15605
1	0	9.618		0	3.6526		1	0	2.8819		0	1.74911		1	0	12.6449		0	25.1078		1	0	6.0549		0	3.56753		1	0	2.7441		0	0.500787		1	0	1.727		0	1.37169
2	0	11.3498		0	9.43465		2	0	3.4271		0	3.48738		2	0	13.0433		0	25.944		2	0	4.6177		0	0		2	0	2.4258		0	0		2	0	0.7701		0	0.133767
3	0	9.5617		0	3.46462		3	0	4.7707		0	7.77121		3	0	12.9142		0	25.6731		3	0	4.8239		0	0.511845		3	0	2.8594		0	0.682191		3	0	3.2557		0	3.34934
4	0	10.2167		0	5.65151		4	0	4.4622		0	6.78761		4	0	11.9694		0	23.69		4	0	5.1667		0	1.36277		4	0	3		0	0.9034		4	0	1.4023		0	0.951632
5	0	11.3381		0	9.39559		5	0	6.4338		0	13.0737		5	0	13.2788		0	26.4383		5	0	5.0726		0	1.12919		5	0	3.3174		0	1.40277		5	0	3.5489		0	3.72865
6	4.1481	12.8272		4.6554	14.3673		6	0	4.8867		0	8.14105		6	0	14.0518		0	28.0608		6	0	5.4197		0	1.99079		6	0	4.3411		0	3.01338		6	0	4.569		0	5.04833
7	15.251	14.7963		17.1162	20.9417		7	0	6.3544		0	12.8205		7	0	15.3193		0	30.7211		7	0	6.4855		0	4.6364		7	0	5.2103		0	4.38091		7	0	5.6667		0	6.46841
8	30.0741	16.0343		33.7521	25.075		8	0	6.9141		0	14.605		8	0	16.8724		0	33.9809		8	0	7.2892		0	6.6314		8	0	6.0625		0	5.72169		8	0	8.9195		0	10.6765
9	43.2222	18.0556		48.5082	31.8237		9	0	8.4256		0	19.4242		9	0	18.0579		0	36.4692		9	0	8.4585		0	9.53393		9	0	6.8825		0	7.01181		9	1.023	11.0546		0.620994	13.4386
10	56.2359	19.8203		63.1134	37.7156		10	0	9.1574		0	21.7574		10	0	20.8916		0	42.4168		10	0	10.4699		0	14.5268		10	0	8.3177		0	9.26984		10	6.667	14.9023		4.04708	18.4163
11	62.4499	21.5974		70.0874	43.6489		11	0.5521	10.4263		0.578232	25.8031		11	3.9637	22.5222		4.56363	45.8393		11	0	13.4658		0	21.9634		11	0	8.1266		0	8.96918		11	10.667	18.1925		6.47521	22.6728
12	62.9383	22.4691		70.6355	46.5592		12	9.2487	14.9069		9.68646	40.0886		12	10.4193	23.5586		11.9963	48.0145		12	0.0185	14.8815		0.0303164	25.4776		12	0	9.0833		0	10.4744		12	21.954	26.7701		13.3268	33.7695
13	59.203	21.9856		66.4434	44.945		13	21.6927	17.0265		22.7195	46.8466		13	17.1486	24.9233		19.7441	50.8789		13	1.2455	17.846		2.04103	32.8363		13	0	11.334		0	14.0154		13	36.885	37.0029		22.3904	47.0075
14	50.7325	21.7133		56.937	44.0358		14	34.7419	19.1562		36.3863	53.6368		14	22.6875	26.4035		26.1214	53.9857		14	4.5126	20.3591		7.3949	39.0745		14	0	14.0898		0	18.3512		14	48.368	40.8966		29.3609	52.0447
15	40.1852	22.2593		45.0998	45.8588		15	43.2475	17.1345		45.2945	47.1909		15	29.5654	28.5733		34.0403	58.5399		15	11.5042	22.441		18.8522	44.2424		15	0	14.2204		0	18.5567		15	48.966	35.6753		29.7239	45.29
16	29.2126	22.2853		32.7852	45.9456		16	44.2917	14.1562		46.3881	37.6952		16	39.2917	30.2083		45.2387	61.9716		16	25.6452	26.054		42.0254	53.2108		16	2.333	16.0417		1.37235	21.4222		16	41.954	29.977		25.4674	37.9182
17	23.1646	22.9252		25.9976	48.0821		17	36.5415	12.8376		38.2711	33.491		17	49.5454	36.1674		57.0443	74.4791		17	41.9212	27.2987		68.6973	56.3005		17	6.337	18.5371		3.72765	25.3482		17	27.787	28.4138		16.8676	35.8959
18	19.3333	23.6667		21.6977	50.5577		18	25.2588	12.5973		26.4544	32.7249		18	57.7445	41.979		66.4844	86.677		18	52.7618	28.9583		86.462	60.4201		18	13.052	23.6602		7.67765	33.4085		18	16	28		9.71251	35.3606
19	17.192	23.6392		19.2945	50.4659		19	14.4219	13.7793		15.1045	36.4935		19	56.7122	45.8008		65.2959	94.6986		19	56.4853	29.396		92.5638	61.5066		19	20.755	27.5661		12.2088	39.5537		19	11.333	24.1351		6.87949	30.3606
20	16.1591	23.1385		18.1353	48.7942		20	6.6198	13.6654		6.93313	36.1303		20	49.5221	40.347		57.0175	83.2517		20	50.6429	29.7986		82.9897	62.506		20	27.948	27.7135		16.44	39.7856		20	8.322	22.2184		5.05172	27.881
21	15.9506	24.6975		17.9013	53.9993		21	1.6047	12.5022		1.68065	32.4217		21	38.6409	36.9663		44.4894	76.1559		21	40.857	27.8206		66.9533	57.596		21	30.921	24.1533		18.1888	34.1843		21	6.305	18.7529		3.82734	23.3978
22	16.203	26.0123		18.1846	58.3891		22	0	13.0602		0	34.2008		22	29.0938	32.8333		33.4973	67.4812		22	29.6115	27.972		48.5251	57.9718		22	28.596	21.2865		16.8212	29.6739		22	6	17.5747		3.64219	21.8736
23	17.3951	23.6626		19.5225	50.544		23	0	12.3566		0	31.9575		23	21.9658	28.8484		25.2904	59.1173		23	21.883	24.1981		35.8602	48.604		23	22.507	20.8975		13.2394	29.0619		23	4.92	17.4511		2.9866	21.7137
24	15.6543	22.6173		17.5688	47.0541		24	0	11.3099		0	28.6203		24	16.776	25.75		19.3151	52.6141		24	16.6059	21.8421		27.2125	42.7557		24	16.5	19.25		9.70588	26.4698		24	2.92	17.4138		1.77253	21.6654
25	13.3402	22.9712		14.9717	48.2356		25	0	10.7181		0	26.7334		25	10.3585	24.4865		11.9263	49.9621		25	15.195	20.6686		24.9004	39.8428		25	14.445	18.1517		8.49706	24.7419		25	2.195	14.7471		1.33243	18.2155
26	11.7805	21.3306		13.2212	42.7581		26	0	10.8177		0	27.051		26	7.7458	21.4383		8.91816	43.5643		26	14.4654	19.9627		23.7048	38.0905		26	13.299	17.6471		7.82294	23.948		26	3.552	15.7701		2.15618	19.539
27	9	21.1667		10.1007	42.2109		27	0	11.0619		0	27.8296		27	5.8127	20.4166		6.69248	41.4198		27	13.5346	19.1954		22.1795	36.1859		27	11.976	16.7406		7.04471	22.5217		27	3.534	16.3333		2.14525	20.2676
28	7.5034	21.3237		8.42105	42.735		28	0	10.5651		0	26.2456		28	4.8385	18.9121		5.57083	38.262		28	12.8302	20.2829		21.0252	38.8854		28	14.208	19.1406		8.35765	26.2977		28	3.816	16.0345		2.31643	19.881
29	7.8765	20.8724		8.83978	41.2283		29	0	9.9089		0	24.1534		29	3.3578	17.7681		3.86602	35.8609		29	11.3326	20.7704		18.571	40.0955		29	21.426	23.9443		12.6035	33.8555		29	5.5	16.3333		3.33868	20.2676
30	5.5802	18.2346		6.26265	32.4213		30	0	9.5151		0	22.8979		30	4.5387	18.5148		5.22565	37.4281		30	11.3535	20.8906		18.6052	40.3938		30	29.625	23.0807		17.4265	32.4967		30	5.851	17.1494		3.55174	21.3234
31	6.7339	18.3278		7.55744	32.7325		31	0	9.7734		0	23.7214		31	5.1354	16.6066		5.91267	33.423		31	11.1921	20.4353		18.3408	39.2637		31	32.412	22.5866		19.0659	31.7194		31	6.534	19.7385		3.96635	24.6728
32	6.7764	17.4636		7.60514	29.8471		32	0	11.2083		0	28.2963		32	5.25	17.5417		6.04461	35.3857		32	12.3489	21.3149		20.2364	41.4471		32	31.167	20.6667		18.3335	28.6988		32	6.667	18.046		4.04708	22.4833
33	7.0864	17.9012		7.95305	31.3082		33	0	13.4791		0	35.5364		33	5.5715	19.0179		6.41477	38.4841		33	11.6559	23.5117		19.1008	46.9001		33	26.702	19.5189		15.7071	26.8929		33	9.333	19.7557		5.66543	24.6951
34	5.7421	18.9424		6.44435	34.7845		34	0	15.5452		0	42.1237		34	6.3304	18.5358		7.28854	37.4722		34	12.416	22.4276		20.3464	44.2091		34	20.271	19.0247		11.9241	26.1154		34	8.586	22.0115		5.21198	27.6134
35	6.0562	20.725		6.79686	40.7361		35	0.3021	16.3371		0.316399	44.6486		35	7.224	17.4971		8.31739	35.2921		35	12.6954	23.033		20.8043	45.7119		35	15.203	19.3594		8.94294	26.642		35	8.667	24.5718		5.26115	30.9256
36	6.2222	20		6.98316	38.3155		36	1.013	16.2995		1.06095	44.5287		36	7.1966	17.6921		8.28584	35.7014		36	13.6321	26.5298		22.3392	54.3919		36	10.948	19.1198		6.44	26.265		36	10.575	24.2874		6.41936	30.5577
37	6.7215	19.3326		7.54353	36.0872		37	1.9698	17.1182		2.06303	47.139		37	8.5626	17.5025		9.85859	35.3034		37	14.2471	28.9789		23.3471	60.4712		37	7.654	19.3047		4.50235	26.5559		37	11.885	21.319		7.21457	26.7175
38	7.583	20.7874		8.51039	40.9445		38	3.8428	17.7339		4.02469	49.102		38	10.4951	17.583		12.0836	35.4724		38	15.1829	34.7639		24.8806	74.8312		38	5.833	21.0586		3.43118	29.3153		38	11.333	19.6437		6.87949	24.5502
39	8.3827	22.1358		9.40789	45.4464		39	4.9671	16.7139		5.2022	45.8499		39	12.1603	18.6986		14.0008	37.8139		39	16.9916	34.9784		27.8445	75.3637		39	5.497	21.4567		3.23353	29.9417		39	13.339	20.9828		8.0972	26.2826
40	9.8519	22.513		11.0568	46.7058		40	4.1302	15.724		4.32569	42.6938		40	13.0833	19.3203		15.0635	39.1188		40	18.6099	33.0027		30.4965	70.4594		40	6	23.7917		3.52941	33.6154		40	18.69	20.0805		11.3454	25.1153
41	12.3443	23.9925		13.854	51.6455		41	2.3043	15.9285		2.41337	43.3458		41	14.684	17.818		16.9065	35.9656		41	19.9748	31.1854		32.7332	65.9484		41	6.201	23.3109		3.64765	32.8589		41	18.707	21.2931		11.3557	26.684
42	14.8642	25.5432		16.6821	56.8229		42	1.9958	15.4001		2.09027	41.6611		42	16.7298	18.0885		19.2619	36.5334		42	22.38	30.677		36.6746	64.6864		42	6.333	22.8099		3.72529	32.0707		42	22	22.6379		13.3547	28.4237
43	17.7668	26.8162		19.9396	61.0731		43	3.6125	16.0193		3.78349	43.6353		43	17.8303	19.1392		20.529	38.7387		43	24.9709	32.6056		40.9204	69.4737		43	6.996	22.7373		4.11529	31.9565		43	26.299	25.408		15.9643	32.0074
44	20.9218	26.1303		23.4805	58.7831		44	5.2253	16.7122		5.47262	45.8445		44	21.3268	23.5911		24.5547	48.0828		44	28.833	36.4423		47.2493	78.9975		44	7.698	22.6979		4.52824	31.8945		44	33.425	28.7126		20.29	36.2825
45	25.2222	25.3333		28.3068	56.1221		45	7.6951	17.7916		8.05933	49.286		45	25.0889	28.0738		28.8862	57.4915		45	37.2327	36.4297		61.0141	78.9662		45	8.556	25.0352		5.03294	35.5718		45	40.328	31.2241		24.4804	39.5315
46	30.0219	26.2826		33.6935	59.2916		46	9.4912	19.5396		9.94044	54.8592		46	30.5182	31.0452		35.1373	63.7281		46	48.038	34.81		78.721	74.9456		46	8.284	27.5456		4.87294	39.5215		46	51.839	37.4138		31.4679	47.539
47	37.808	27.832		42.4318	64.4646		47	11.0485	20.5548		11.5714	58.0959		47	44.102	31.7794		50.777	65.2692		47	55.0637	35.3902		90.2342	76.3859		47	8.054	29.2402		4.73765	42.1876		47	68.77	42.3017		41.7456	53.8624
48	47.1605	30.1358		52.9281	72.1565		48	12.1458	21.6562		12.7207	61.6075		48	61.6667	33.9062		71.0003	69.7331		48	59.701	37.0449		97.8334	80.4933		48	9.333	31.4583		5.49	45.6774		48	91.264	51.4483		55.4002	65.6952
49	56.3553	31.9424		63.2474	78.1883		49	15.262	19.8611		15.9844	55.8842		49	76.4226	36.6664		87.9895	75.5265		49	61.0231	35.1261		100	75.7303		49	9.945	35.0846		5.85	51.3827		49	117.954	65.931		71.6018	84.4312
50	66.7572	34.5117		74.9215	86.7665		50	22.3053	20.911		23.3611	59.2316		50	85.6911	36.9725		98.6609	76.1689		50	59.4169	38.128		97.3679	83.1818		50	11.544	38.2396		6.79059	56.3465		50	145.069	71.7931		88.0615	92.0149
51	76.0988	38.4753		85.4055	100		51	28.0767	19.2197		29.4056	53.8392		51	86.8542	38.9669		100	80.355		51	57.2429	39.1907		93.8053	85.8197		51	13.762	42.6364		8.09529	63.2641		51	163.138	77.9655		99.03	100
52	76.524	38.3951		85.8827	99.7322		52	39.3333	20.1094		41.195	56.6759		52	82.3216	43.5312		94.7814	89.935		52	56.7383	36.1147		92.9784	78.1843		52	15.573	45.8802		9.16059	68.3676		52	164.736	69.7816		100	89.4126
53	72.1962	33.1296		81.0256	82.152		53	54.0208	20.8955		56.5777	59.1822		53	77.1725	48.3266		88.8529	100		53	58	34.6667		95.046	74.5899		53	18.146	44.6686		10.6741	66.4614		53	153.305	64.4425		93.061	82.5055
54	64	30.3333		71.8271	72.8159		54	71.571	24.8219		74.9586	71.7008		54	69.2809	43.2959		79.7669	89.4411		54	55.495	36.0774		90.941	78.0917		54	22.005	38.4167		12.9441	56.6252		54	126.552	54.2184		76.8211	69.2788
55	57.6941	26.9595		64.75	61.5516		55	85.8229	27.9078		89.8851	81.5396		55	64.2193	39.9296		73.9392	82.3756		55	49.7612	39.2992		81.5449	86.0891		55	26.484	33.0127		15.5788	48.123		55	99.155	42.2069		60.1902	53.7398
56	53.1852	25.8834		59.6896	57.9588		56	93.3542	29.7318		97.7728	87.3551		56	64.4531	39.6693		74.2084	81.8292		56	43.9874	41.4925		72.0832	91.5335		56	36.75	31.0833		21.6176	45.0874		56	78.529	34.4598		47.6696	43.7175
57	51.2469	24.9753		57.5143	54.9268		57	95.4807	32.7313		100	96.9185		57	67.8044	40.5327		78.0669	83.6414		57	37.9046	43.4056		62.1152	96.2823		57	50.668	33.5661		29.8047	48.9936		57	66.983	30.2644		40.6608	38.29
58	45.7257	23.3896		51.3179	49.6326		58	90.0615	33.6978		94.3243	100		58	72.8444	40.7437		83.8697	84.0843		58	30.4597	42.3851		49.915	93.7491		58	57.648	36.3698		33.9106	53.4047		58	53	29.1667		32.1727	36.8699
59	44.5213	24.1824		49.9662	52.2795		59	86.6375	29.9651		90.7382	88.099		59	73.599	41.9612		84.7386	86.6397		59	27.8184	38.3011		45.5867	83.6115		59	56.745	33.6338		33.3794	49.1001		59	46	27.4224		27.9235	34.6133
60	45.8025	25.1975		51.4041	55.6687		60	77.3815	26.7591		81.0441	77.8772		60	69.2878	39.6315		79.7748	81.7499		60	24.4201	33.6789		40.0178	72.1379		60	47.448	27.6458		27.9106	39.6791		60	39.701	26.931		24.0998	33.9776
61	50.417	24.81		56.5829	54.3749		61	63.943	26.9113		66.9696	78.3625		61	58.2589	34.8984		67.0767	71.8156		61	22.0707	32.6209		36.1678	69.5117		61	33.736	23.1803		19.8447	32.6534		61	38.207	25.9339		23.1929	32.6877
62	55.369	24.7215		62.1405	54.0795		62	49.0898	24.8945		51.4133	71.9323		62	47.8867	29.8963		55.1346	61.3167		62	21.6661	30.8874		35.5048	65.2087		62	19.312	19.5221		11.36	26.8979		62	37.333	27.0057		22.6623	34.0743
63	59.1111	23.5556		66.3403	50.1868		63	40.9724	20.303		42.9117	57.2931		63	38.3546	29.4955		44.1598	60.4755		63	20.2127	28.9686		33.123	60.4457		63	11.314	17.3229		6.65529	23.4379		63	36.667	25.8879		22.258	32.6282
64	58.6968	22.5748		65.8753	46.9122		64	33	18.5		34.562	51.5446		64	36	26.3333		41.4488	53.8384		64	19.4432	26.0748		31.862	53.2625		64	8.333	16.1667		4.90176	21.6188		64	37.977	26.7701		23.0532	33.7695
65	52.476	20.6125		58.8937	40.3605		65	31.1594	18.776		32.6342	52.4246		65	34.24	23.7972		39.4224	48.5153		65	19.1413	23.4902		31.3673	46.8468		65	5.139	15.5999		3.02294	20.7271		65	42.724	33.6322		25.9348	42.6468
66	43.5802	20.8272		48.91	41.0773		66	33.9938	24.4759		35.6028	70.5977		66	35.2826	24.4056		40.6228	49.7923		66	18.7863	23.1442		30.7856	45.9879		66	3.393	13.5833		1.99588	17.5543		66	52.828	34.6322		32.0683	43.9405
67	34.2263	20.3128		38.4121	39.3599		67	41.6451	27.8859		43.6162	81.4698		67	35.7396	22.9085		41.149	46.6501		67	17.8208	22.2065		29.2034	43.6603		67	2.47	13.3314		1.45294	17.158		67	67.908	37.5517		41.2223	47.7174
68	27.7888	18.4952		31.1873	33.2914		68	52.5339	28.918		55.0204	84.7605		68	37.2448	24.0599		42.882	49.0667		68	16.8176	22.441		27.5594	44.2424		68	0.521	12.8854		0.306471	16.4563		68	84.414	40		51.242	50.8847
69	23.4444	18.4074		26.3116	32.9982		69	58.627	24.1494		61.4019	69.5567		69	41.6198	24.4581		47.9192	49.9025		69	15.4897	23.0858		25.3833	45.8429		69	0	13.3981		0	17.2629		69	95.753	43.5029		58.1251	55.4164
70	19.4678	18.6749		21.8487	33.8914		70	58.3968	18.6172		61.1608	51.9183		70	53.6839	25.5871		61.8092	52.2722		70	15.4259	24.3168		25.2788	48.8986		70	0	13.4375		0	17.3249		70	107.655	46.7126		65.35	59.5687
71	16.7188	18.644		18.7635	33.7882		71	50.109	17.7159		52.4808	49.0446		71	62.0625	27.3564		71.456	55.9857		71	15.2016	26.6777		24.9112	54.759		71	0	14.1641		0	18.4681		71	117.236	43.5517		71.166	55.4795
72	14	17.8889		15.7122	31.2671		72	38.3073	16.5365		40.1205	45.2843		72	70.0677	29.2005		80.6728	59.8563		72	15.3583	27.3338		25.168	56.3876		72	0	12.4167		0	15.7189		72	130.46	42.2759		79.1934	53.829
73	12.5789	16.5953		14.1173	26.9481		73	31.4455	16.5728		32.9339	45.4001		73	74.158	30.055		85.3822	61.6498		73	14.7578	26.3885		24.184	54.0411		73	0	13.8646		0	17.9969		73	138.443	44.1465		84.0393	56.249
74	12.1262	16.7188		13.6092	27.3604		74	24.652	15.7965		25.8188	42.925		74	69.1986	31.4852		79.6721	64.6517		74	13.7086	26.3057		22.4646	53.8356		74	0	14.5495		0	19.0744		74	139.069	42.0977		84.4193	53.5985
75	10.3086	16.7531		11.5693	27.4749		75	23.4506	15.1191		24.5606	40.7652		75	60.1458	30.538		69.2492	62.6636		75	13.0979	24.5513		21.4638	49.4807		75	0	16.2415		0	21.7365		75	132.908	40.8477		80.6794	51.9814
76	9.5583	16.5213		10.7273	26.701		76	19.7786	14.5475		20.7148	38.9428		76	50.6862	29.1908		58.3578	59.836		76	14.0088	25.4109		22.9566	51.6145		76	0.219	18.2083		0.128824	24.8309		76	118	37.7356		71.6298	47.9553
77	10.6022	16.9938		11.8988	28.2786		77	16.5914	14.933		17.3767	40.1719		77	42.9208	29.0514		49.4171	59.5434		77	14.0615	26.126		23.0429	53.3895		77	0.974	18.8366		0.572941	25.8194		77	96.017	36.3563		58.2854	46.171
78	9.7778	16		10.9736	24.9605		78	15.585	15.5438		16.3227	42.1193		78	36.4756	28.2205		41.9964	57.7994		78	14.2347	25.1155		23.3267	50.8812		78	1.677	19.8724		0.986471	27.4491		78	74.621	32.6207		45.2973	41.3383
79	9.9657	16.1399		11.1845	25.4276		79	15.79	15.8859		16.5374	43.21		79	32.6451	29.8568		37.5861	61.2338		79	15.1814	28.4719		24.8781	59.2127		79	3.445	21.4701		2.02647	29.9628		79	54.029	29.1753		32.7973	36.881
80	10.4444	18.0069		11.7217	31.6611		80	13.2083	17.3958		13.8335	48.024		80	27.875	30.9583		32.094	63.5457		80	16.5022	32.4405		27.0425	69.0639		80	5.5	23.1667		3.23529	32.6321		80	49.149	28.8621		29.835	36.4759
81	11	18		12.3453	31.638		81	14.0469	17.5381		14.7118	48.4777		81	23.5789	30.9799		27.1477	63.5911		81	17.6018	33.6838		28.8445	72.1501		81	7.805	22.3525		4.59118	31.3511		81	41.586	28.7155		25.244	36.2862
82	12.6255	20.7037		14.1696	40.665		82	17.347	17.5916		18.1681	48.6483		82	19.9583	31.7096		22.9791	65.1226		82	20.5883	35.2418		33.7385	76.0175		82	9.859	20.9648		5.79941	29.1678		82	31.736	30		19.2648	37.9479
83	13.9781	19.5844		15.6876	36.9279		83	24.106	19.0327		25.247	53.243		83	14.3656	31.2026		16.5399	64.0585		83	25.0799	36.5864		41.099	79.3552		83	14.569	21.6045		8.57	30.1742		83	24.569	29.3822		14.9142	37.1487
84	16.4198	21.284		18.4279	42.6025		84	35.5586	20.0879		37.2417	56.6073		84	10.8555	28.4759		12.4985	58.3354		84	30.6667	39.6052		50.2542	86.8487		84	21.354	22.2656		12.5612	31.2143		84	18.782	27.023		11.4013	34.0966
85	17.8464	21.3285		20.029	42.7511		85	45.5666	24.4723		47.7234	70.5862		85	10	27.9412		11.5135	57.2132		85	37.3333	43.4419		61.179	96.3724		85	31.074	25.2474		18.2788	35.9057		85	15.333	26.6006		9.30762	33.5502
86	20.8724	22.1975		23.4251	45.6524		86	51.0706	28.2822		53.4879	82.7333		86	9.2917	27.2664		10.698	55.7968		86	45.058	44.9033		73.8376	100		86	35.987	27.5612		21.1688	39.546		86	13.333	23.7069		8.09356	29.8067
87	25.716	22.2778		28.861	45.9205		87	48.4984	29.8724		50.7939	87.8034		87	7.6325	25.735		8.78772	52.5826		87	51.1954	42.7082		83.8951	94.5512		87	42.536	31.0208		25.0212	44.9891		87	10.833	20.4167		6.57598	25.5502
88	34.5789	25.0604		38.8078	55.211		88	40.151	26.7812		42.0514	77.9477		88	7.1354	24.7396		8.21538	50.4933		88	52.388	39.4375		85.8495	86.4324		88	53.083	34.2292		31.2253	50.0369		88	11.149	20.7816		6.7678	26.0223
89	48.5281	28.8717		54.463	67.9359		89	28.8473	23.274		30.2127	66.7656		89	5.7448	25.8317		6.6143	52.7855		89	48.4844	37.7508		79.4525	82.2455		89	69.765	37.6393		41.0382	55.4021		89	8.931	22.1006		5.4214	27.7286
90	66	31.5556		74.0717	76.8968		90	20.9401	22.6548		21.9312	64.7914		90	5.8652	27.5153		6.75293	56.3193		90	42.5274	39.6465		69.6907	86.9512		90	91.263	43.3281		53.6841	64.3524		90	10.011	26.0115		6.077	32.7881
91	80.6968	32.8896		90.5659	81.3507		91	18.1135	23.6927		18.9708	68.1006		91	6.3438	25.8409		7.30396	52.8049		91	35.4596	38.782		58.1085	84.8052		91	116.337	46.5514		68.4335	69.4236		91	9.609	24.8046		5.83297	31.2267
92	89.1029	36.1523		100	92.2441		92	16.9023	22.5527		17.7023	64.4659		92	6.0573	23.5898		6.9741	48.08		92	28.5872	36.9739		46.8465	80.317		92	137.302	47.7552		80.7659	71.3176		92	9.908	28.8966		6.01447	36.5205
93	86.2469	38.1975		96.7947	99.0725		93	15.0942	21.2679		15.8086	60.3695		93	6.6342	22.5328		7.63832	45.8615		93	24.7865	35.5039		40.6182	76.6681		93	152.73	47.6507		89.8412	71.1532		93	10.667	21.4052		6.47521	26.829
94	73.8765	34.8052		82.9114	87.7464		94	14.0589	21.1965		14.7243	60.1419		94	5.9375	21.1965		6.83617	43.0567		94	21.579	34.1642		35.362	73.3426		94	162.456	47.2357		95.5624	70.5003		94	11.046	18.9023		6.70527	23.5911
95	57.048	27.9472		64.0249	64.8493		95	12.9532	20.7959		13.5663	58.8646		95	5.901	21.024		6.79414	42.6947		95	16.4092	31.3482		26.8901	66.3525		95	165.504	51.7236		97.3553	77.5612		95	10.057	18.1523		6.10492	22.6208
96	40.9136	22.716		45.9172	47.3836		96	11.9167	21.125		12.4807	59.9139		96	8.1667	22.4583		9.40277	45.7051		96	11.7233	29.7319		19.2112	62.3404		96	170	60.1667		100	90.8449		96	12	20.1839		7.28438	25.249
97	29.3704	20.2695		32.9623	39.2153		97	10.9254	22.1866		11.4425	63.2986		97	9.8792	23.3259		11.3745	47.5261		97	6.6581	27.2061		10.9108	56.0707		97	169.626	64.4541		99.78	97.5903		97	14.351	21		8.71151	26.3048
98	22.2359	18.7682		24.9553	34.2029		98	9.4411	22.5119		9.88797	64.3358		98	12.1592	22.7331		13.9996	46.2819		98	3.2246	22.5404		5.28423	44.4891		98	168.948	65.9857		99.3812	100		98	15.644	22.6034		9.49641	28.3791
99	18.5556	17.4444		20.8249	29.783		99	7.2552	21.5139		7.5986	61.1539		99	13.0576	23.0957		15.0339	47.043		99	1.0917	18.9748		1.78899	35.6383		99	168.745	62.9408		99.2618	95.2094		99	17.414	22.1868		10.5709	27.8401
100	14.1427	16.7654		15.8723	27.516		100	6.0339	19.5579		6.3195	54.9175		100	15.4193	23.6016		17.7531	48.1048		100	0.5895	16.5811		0.966028	29.6965		100	155.76	54.5417		91.6235	81.9949		100	27.333	22.7011		16.592	28.5055
101	9.9575	16.9781		11.1753	28.2262		101	5.0177	19.2578		5.2552	53.9607		101	17.0312	23.2526		19.609	47.3723		101	0	13.4429		0	21.9066		101	157.403	48.5791		92.59	72.6139		101	44.626	24.408		27.0894	30.7137
102	7.5309	14.4568		8.45191	19.8082		102	3.8646	19.6657		4.04752	55.2612		102	18.4062	23.0903		21.1921	47.0316		102	0	12.9073		0	20.5771		102	155.862	50.9297		91.6835	76.3121		102	59.149	26.092		35.9053	32.8922
103	5.0837	11.3354		5.70543	9.38657		103	4.159	19.5224		4.35585	54.8043		103	20.4407	24.7397		23.5345	50.4936		103	0	12.8342		0	20.3956		103	158.057	56.8255		92.9747	85.5881		103	69.569	27.6667		42.2306	34.9294
104	3.059	11.6406		3.43311	10.4056		104	5.651	20.1328		5.91847	56.7505		104	23.7083	24.8255		27.2967	50.6736		104	0	12.4729		0	19.4988		104	166.167	64.2917		97.7453	97.3348		104	72.621	24.4598		44.0833	30.7807
105	0.9877	9.3086		1.10849	2.61959		105	6.3139	20.4154		6.61275	57.6515		105	26.8432	26.8261		30.906	54.8727		105	0	9.8613		0	13.0161		105	169.202	60.2301		99.5306	90.9446		105	65.425	19.5718		39.7151	24.4572
106	0	9.9588		0	4.79044		106	7.6898	21.6237		8.05377	61.5039		106	29.6159	27.4857		34.0984	56.2571		106	0	7.6667		0	7.56846		106	167.083	50.8255		98.2841	76.1482		106	49.057	16.9138		29.7792	21.0186
107	0	8.524		0	0		107	10.0089	22.4961		10.4826	64.2854		107	35.6594	26.5092		41.0566	54.2076									107	151.786	42.542		89.2859	63.1156		107	30.264	12.7213		18.3712	15.5948
108	0	12		0	11.6055		108	13.0156	23.6634		13.6317	68.0071		108	46.0651	25.8548		53.0373	52.834		Min	0	4.6177					108	125.625	37.4635		73.8971	55.1255		108	14	8.8736		8.49845	10.6171
							109	15.7107	23.9028		16.4543	68.7704		109	59.5729	24.7319		68.5895	50.4772		Max	61.0231	44.9033					109	94.068	32.4463		55.3341	47.2318		109	8.667	6.6063		5.26115	7.68395
Min	0	8.524					110	17.5225	24.4831		18.3519	70.6206		110	71.2432	22.7887		82.0262	46.3986									110	67.875	28.1771		39.9265	40.515		110	5.897	6.6149		3.57967	7.69507
Max	89.1029	38.4753					111	23.0198	22.1241		24.1094	63.0994		111	76.5253	21.9788		88.1078	44.6987									111	48.275	24.6589		28.3971	34.9798		111	2.753	4.7098		1.67116	5.23048
							112	28.9167	22.7396		30.2854	65.0618		112	75.625	22.1042		87.0712	44.9619									112	31.917	21.7083		18.7747	30.3375		112	0.598	3.5977		0.363005	3.79178
							113	35.7856	21.7236		37.4794	61.8224		113	68.4926	21.7381		78.8593	44.1935									113	20.595	22.4945		12.1147	31.5745		113	0	1.6408		0	1.26017
							114	39.915	23.4471		41.8043	67.3175		114	58.6009	23.2686		67.4704	47.4059									114	17.203	20.5872		10.1194	28.5737		114	0	1.3851		0	0.929381
							115	36.7439	26.7678		38.4831	77.905		115	44.6781	20.5815		51.4403	41.7659									115	11.68	18.2718		6.87059	24.9308		115	0	0.6667		0	0
							116	30.1328	27.7878		31.559	81.157		116	34.3125	17.7572		39.5059	35.838									116	6.219	18.0625		3.65824	24.6015		116	0	1.6667		0	1.29368
							117	20.4692	22.118		21.438	63.0799		117	25.2626	13.6924		29.0862	27.3064									117	3.173	15.8503		1.86647	21.121
							118	11.861	16.6559		12.4224	45.665		118	17.2288	12.1986		19.8365	24.1711									118	0.643	13.0573		0.378235	16.7267		Min	0	0.6667
							119	6.0148	14.1557		6.29949	37.6936		119	9.441	8.853		10.8699	17.149									119	0	12.0465		0	15.1364		Max	164.736	77.9655
							120	1.9688	10.5755		2.06199	26.2788		120	3.5573	7.5599		4.09571	14.4349									120	0	10.1042		0	12.0806
							121	0	10.982		0	27.5748		121	0.3252	5.2978		0.374421	9.68703									121	0	9.6501		0	11.3661
							122	0	9.9736		0	24.3597		122	0	2.9847		0	4.83208									122	0	8.5742		0	9.67339
							123	0	6.9839		0	14.8276		123	0	2.6613		0	4.15329									123	0	7.3171		0	7.69558
							124	0	6.2819		0	12.5894		124	0	2.4316		0	3.67118									124	0	6.6719		0	6.68047
							125	0	5.6044		0	10.4293		125	0	1.7714		0	2.28549									125	0	4.9759		0	4.01212
							126	0	4.486		0	6.86349		126	0	0.8371		0	0.324489									126	0	5.0339		0	4.10337
							127	0	5.6224		0	10.4867		127	0	0.6825		0	0									127	0	5.3047		0	4.52943
							128	0	2.6667		0	1.06299		128	0	2.3333		0	3.46486									128	0	4		0	2.47672
							Min	0	2.3333					Min	0	0.6825												Min	0	2.4258
							Max	95.4807	33.6978					Max	86.8542	48.3266												Max	170	65.9857
Fig 5D (-IAA)
TgCIA1-smFP (rTgMMS19 background) -IAA (representative image)							TgCIA1-smFP (rTgMMS19 background) -IAA (replicate image 1)							TgCIA1-smFP (rTgMMS19 background) -IAA (replicate image 2)							TgCIA1-smFP (rTgMMS19 background) -IAA (replicate image 3)							TgCIA1-smFP (rTgMMS19 background) -IAA (replicate image 4)							TgCIA1-smFP (rTgMMS19 background) -IAA (replicate image 5)
Raw values				Plotted Values			Raw values				Plotted values			Raw values				Plotted values			Raw values				Plotted values			Raw values				Plotted values			Raw values				Plotted values
Distance	TgTom40	TgCIA1-smFP		TgTom40	TgCIA1-smFP		Distance	TgTom40	TgCIA1-smFP		TgTom40	TgCIA1-smFP		Distance	TgTom40	TgCIA1-smFP		TgTom40	TgCIA1-smFP		Distance	TgTom40	TgCIA1-smFP		TgTom40	TgCIA1-smFP		Distance	TgTom40	TgCIA1-smFP		TgTom40	TgCIA1-smFP		Distance	TgTom40	TgCIA1-smFP		TgTom40	TgCIA1-smFP
0	0	7.6667		0	13.4072		0	0	3.6667		0	5.60058		0	0	1.3333		0	1.59465		0	0	0		0	0		0	0	4.3333		0	7.88274		0	0	4.3333		0	3.08805
1	0	6.405		0	11.2008		1	0	5.153		0	7.87078		1	0	0.5768		0	0		1	0	0.6617		0	1.0832		1	0	5.1227		0	9.31874		1	0	4.3622		0	3.1416
2	0	5.3831		0	9.41373		2	0	6.7697		0	10.3402		2	0	0.883		0	0.64545		2	0	0.6667		0	1.09138		2	0	5.7576		0	10.4737		2	0	4.5045		0	3.40526
3	0	5.142		0	8.9921		3	0	10.7465		0	16.4144		3	0	1.2511		0	1.42138		3	0	1.6048		0	2.62705		3	0	5.6469		0	10.2723		3	0	4.659		0	3.69154
4	0	8.3295		0	14.5663		4	0	11.2562		0	17.1929		4	0	1.0688		0	1.0371		4	0	2.5671		0	4.20233		4	0	4.5301		0	8.24074		4	0	5.5794		0	5.39695
5	0	7.4946		0	13.1062		5	0	7.452		0	11.3823		5	0	2.541		0	4.14041		5	0	2.0061		0	3.28397		5	0	4.5143		0	8.212		5	0	5.3618		0	4.99376
6	0	4.8135		0	8.41764		6	0	9.5181		0	14.5381		6	0	3.8016		0	6.79767		6	0	3.0925		0	5.0624		6	0	4.5417		0	8.26184		6	0	7.8061		0	9.5228
7	0	5.1248		0	8.96203		7	0	9.5884		0	14.6455		7	0	4.5511		0	8.37756		7	0	2.3775		0	3.89195		7	0	4.5755		0	8.32333		7	0	10.1875		0	13.9353
8	0	4.046		0	7.07547		8	0	11.2516		0	17.1859		8	0	5.5454		0	10.4735		8	0	3.7988		0	6.21861		8	0	5.8458		0	10.6341		8	0	10.5737		0	14.6509
9	0	6.8377		0	11.9575		9	0	12.283		0	18.7613		9	0	5.7993		0	11.0087		9	0	6.3725		0	10.4317		9	0	7.9597		0	14.4796		9	0	10.9205		0	15.2935
10	0	5.3171		0	9.29831		10	0	13.2442		0	20.2294		10	0	6.9599		0	13.4552		10	0	8.5119		0	13.9339		10	0	5.8251		0	10.5965		10	0	11.3844		0	16.153
11	0	5.7887		0	10.123		11	0	14.6748		0	22.4145		11	0	7.3237		0	14.222		11	0.249	11.6101		0.23553	19.0057		11	0	8.3717		0	15.229		11	0	12.1477		0	17.5674
12	0	6.4623		0	11.301		12	0	15.7642		0	24.0785		12	0	9.3212		0	18.4326		12	2.897	17.1211		2.74028	28.0271		12	0	9.621		0	17.5016		12	0	15.0068		0	22.865
13	0	8.6993		0	15.213		13	0.611	16.7711		0.359412	25.6165		13	0	12.7715		0	25.7056		13	5.128	15.8316		4.85059	25.9162		13	0	10.6764		0	19.4215		13	0	15.8005		0	24.3356
14	0	9.0176		0	15.7696		14	2.346	19.4433		1.38	29.698		14	0	14.3343		0	28.9999		14	8.652	18.7432		8.18396	30.6825		14	0	13.0728		0	23.7808		14	0	15.25		0	23.3156
15	0	9.8879		0	17.2915		15	4.75	20.1801		2.79412	30.8234		15	7.8393	16.1511		8.7327	32.8296		15	9.572	19.004		9.05419	31.1094		15	0	18.8743		0	34.3344		15	0	18.0383		0	28.4821
16	0	8.3447		0	14.5928		16	10.6	23.4145		6.23529	35.7637		16	20.481	19.4427		22.8151	39.7681		16	11.624	18.6677		10.9952	30.5589		16	0.184	21.3391		0.145012	38.8181		16	0	20.4943		0	33.0328
17	0	9.058		0	15.8402		17	20.499	26.3276		12.0582	40.2132		17	33.6708	22.7284		37.5081	46.6941		17	13.2	22.9257		12.4859	37.5292		17	13.625	24.8222		10.738	45.1543		17	0	24.5315		0	40.5133
18	0	8.4383		0	14.7565		18	28.234	33.1023		16.6082	50.561		18	40.549	23.3691		45.1701	48.0447		18	16.106	27.688		15.2347	45.3251		18	34.798	31.8041		27.4246	57.8551		18	0	24.7653		0	40.9465
19	0	8.5019		0	14.8678		19	39.507	41.3108		23.2394	63.0988		19	39.7785	23.1373		44.3118	47.5561		19	22.06	31.985		20.8666	52.3592		19	53.225	40.4574		41.9471	73.5964		19	0	26.1789		0	43.5658
20	0	11.1041		0	19.4184		20	52.59	46.5859		30.9353	71.1561		20	32.2656	22.8995		35.9427	47.0548		20	30.011	40.8904		28.3875	66.9373		20	64.212	44.3859		50.6061	80.7427		20	2.259	32.4819		1.90879	55.2446
21	0	9.9625		0	17.422		21	65.457	46.8404		38.5041	71.5448		21	20.8456	22.21		23.2212	45.6014		21	42.335	41.5434		40.0448	68.0063		21	63.864	45.1994		50.3318	82.2226		21	12.25	38.2292		10.3509	65.8938
22	1.13	11.5264		0.916404	20.1569		22	83.411	49.0156		49.0653	74.8673		22	11.8214	19.8299		13.1686	40.5843		22	55.666	40.7189		52.6547	66.6566		22	53.243	39.9828		41.9613	72.733		22	24.875	40.1514		21.0187	69.4555
23	5.568	12.3179		4.51552	21.541		23	102.594	54.2301		60.3494	82.832		23	5.0405	19.1409		5.61494	39.1319		23	65.376	44.2141		61.8394	72.3782		23	42.123	39.3574		33.1975	71.5954		23	37.162	36.4609		31.4009	62.6173
24	10.156	15.4888		8.23629	27.0861		24	123.585	60.3399		72.6971	92.1642		24	1.8857	18.8683		2.1006	38.5573		24	72.306	47.6888		68.3945	78.0663		24	28.846	38.553		22.7338	70.1321		24	44.83	31.3878		37.8801	53.2174
25	17.465	17.442		14.1637	30.5018		25	146.675	61.4604		86.2794	93.8757		25	0.6775	19.6504		0.754711	40.2059		25	71.15	40.9182		67.3011	66.9828		25	21.919	42.9884		17.2746	78.2005		25	46.77	29.4522		39.5194	49.6309
26	33.551	21.2456		27.2091	37.1534		26	165.021	62.142		97.0712	94.9168		26	0.1394	21.2863		0.155287	43.6543		26	65.494	31.9481		61.951	52.2988		26	14.319	39.7227		11.2849	72.2599		26	36.735	28.8203		31.0401	48.4601
27	54.683	23.9337		44.3467	41.8542		27	169.981	58.729		99.9888	89.7037		27	0	20.6909		0	42.3992		27	52.089	26.8742		49.2712	43.9929		27	6.177	37.1859		4.86815	67.6452		27	23.782	28.5446		20.0951	47.9492
28	72.699	29.6502		58.9572	51.851		28	170	59.7285		100	91.2303		28	0	19.3198		0	39.509		28	40.517	25.6171		38.3252	41.935		28	2.765	33.7815		2.17912	61.4522		28	14.889	27.4444		12.5808	45.9106
29	93.509	37.0296		75.8337	64.7557		29	167.291	62.4289		98.4065	95.355		29	0	17.965		0	36.6532		29	26.98	23.7147		25.5205	38.8208		29	1.122	30.5269		0.884258	55.5317		29	4.794	23.8593		4.0508	39.2678
30	105.402	39.5312		85.4786	69.1304		30	160.025	65.47		94.1324	100		30	0	16.6034		0	33.783		30	18.404	21.8294		17.4084	35.7346		30	0	27.7416		0	50.465		30	0.184	27.8333		0.155475	46.6312
31	111.216	46.6716		90.1937	81.6172		31	144.151	64.4674		84.7947	98.4686		31	0	16.3328		0	33.2126		31	13.666	27.9127		12.9267	45.6929		31	0	25.1158		0	45.6884		31	0	27.0081		0	45.1022
32	116.62	55.2521		94.5762	96.6225		32	131.509	56.2167		77.3582	85.8664		32	0	15.3604		0	31.1629		32	10.845	22.6749		10.2583	37.1187		32	0	24.948		0	45.3831		32	0	26.2971		0	43.7848
33	103.799	57.1835		84.1786	100		33	125.661	60.3676		73.9182	92.2065		33	0	15.861		0	32.2181		33	10.463	20.1365		9.89699	32.9633		33	0	24.2362		0	44.0883		33	0	26.5663		0	44.2836
34	92.343	54.475		74.8881	95.2635		34	119.458	60.8492		70.2694	92.9421		34	0	15.9588		0	32.4243		34	7.963	20.7677		7.53223	33.9966		34	0	25.7467		0	46.836		34	0.074	26.0737		0.062528	43.3709
35	79.929	42.9146		64.8206	75.0472		35	110.834	55.2258		65.1965	84.3528		35	0	18.669		0	38.1372		35	6.617	20.0768		6.25905	32.8656		35	0	26.2621		0	47.7736		35	0.569	27.8681		0.48079	46.6957
36	66.95	37.3498		54.2949	65.3157		36	107.862	55.1841		63.4482	84.2891		36	0	20.2422		0	41.4534		36	6.367	19.3624		6.02257	31.6961		36	0	23.7358		0	43.178		36	1.17	29.4048		0.988618	49.5431
37	52.736	33.5563		42.7677	58.6818		37	97.51	53.4846		57.3588	81.6933		37	0	20.8248		0	42.6815		37	8.767	20.2763		8.29274	33.1922		37	0	20.8591		0	37.945		37	2.825	30.3024		2.38705	51.2062
38	37.619	30.4401		30.5082	53.2323		38	89.153	51.3353		52.4429	78.4104		38	0	20.431		0	41.8514		38	8.056	22.0174		7.6202	36.0423		38	0	22.6721		0	41.243		38	1.209	31.5289		1.02157	53.4788
39	30.75	29.9719		24.9376	52.4135		39	80.758	52.4684		47.5047	80.1411		39	0.3678	19.5547		0.409716	40.0042		39	9.418	24.2932		8.90852	39.7678		39	0	23.6445		0	43.0119		39	0	33.4201		0	56.983
40	24.943	28.4121		20.2282	49.6858		40	72.101	49.1693		42.4124	75.102		40	0.7971	20.0818		0.887941	41.1153		40	11.908	27.6178		11.2638	45.2102		40	0	23.196		0	42.196		40	0	33.5329		0	57.192
41	22.252	27.4248		18.0459	47.9593		41	65.439	45.9075		38.4935	70.1199		41	3.3981	21.4488		3.78536	43.9968		41	10.911	29.0838		10.3208	47.61		41	0	23.3688		0	42.5104		41	0	32.1876		0	54.6993
42	21.738	28.4422		17.629	49.7385		42	60.452	45.6453		35.56	69.7194		42	7.2826	20.9451		8.11255	42.935		42	10.145	30.2994		9.59619	49.5999		42	0	25.7579		0	46.8564		42	0.833	29.25		0.703862	49.2562
43	19.761	29.2211		16.0257	51.1006		43	59.102	42.1802		34.7659	64.4268		43	11.0004	20.2583		12.2541	41.4873		43	11.537	30.7218		10.9129	50.2914		43	0	30.1717		0	54.8856		43	2.275	28.7062		1.92231	48.2486
44	16.118	29.4981		13.0713	51.585		44	59.915	44.4255		35.2441	67.8563		44	13.9807	21.9516		15.574	45.0567		44	12.158	33.7126		11.5003	55.1873		44	0	35.9223		0	65.3465		44	2.857	30.6179		2.41409	51.7908
45	13.873	31.4215		11.2507	54.9485		45	65.284	42.5881		38.4024	65.0498		45	15.2941	21.9642		17.0371	45.0832		45	12.927	32.6687		12.2277	53.4784		45	0.75	39.6298		0.591082	72.0909		45	6.259	26.9834		5.28868	45.0565
46	12.7	30.943		10.2994	54.1118		46	65.432	41.2693		38.4894	63.0354		46	20.5358	24.3138		22.8761	50.036		46	16.446	33.2653		15.5563	54.4551		46	3.196	40.7758		2.5188	74.1756		46	8.171	26.8118		6.90427	44.7385
47	9.63	30.1252		7.80971	52.6816		47	59.321	39.5395		34.8947	60.3933		47	27.4898	28.1915		30.6227	58.21		47	20.904	35.9317		19.7732	58.82		47	5.863	40.0676		4.62068	72.8873		47	8.117	30.8387		6.85864	52.2
48	10.831	32.3534		8.7837	56.5782		48	51.469	38.2717		30.2759	58.4569		48	36.8968	32.7556		41.1017	67.8308		48	31.059	40.0226		29.3788	65.5167		48	12.54	39.1219		9.88289	71.167		48	10.082	31.0952		8.51902	52.6752
49	10.975	34.7551		8.90048	60.7782		49	48.968	36.1748		28.8047	55.254		49	50.2545	37.3047		55.9817	77.42		49	41.333	46.2223		39.097	75.6656		49	11.246	40.8081		8.86307	74.2343		49	10.25	34.6319		8.66097	59.2284
50	12.67	33.8515		10.2751	59.198		50	47.141	37.3312		27.73	57.0203		50	62.8642	40.1463		70.0285	83.4099		50	52.079	54.1248		49.2617	88.6019		50	21.738	41.9375		17.1319	76.2888		50	8.254	33.1905		6.97441	56.5576
51	13.267	29.7759		10.7592	52.0708		51	45.389	40.5122		26.6994	61.879		51	78.1481	39.8889		87.0542	82.8673		51	68.715	58.3656		64.9978	95.5441		51	27.077	49.8257		21.3396	90.6383		51	8.637	32.3338		7.29803	54.9702
52	11.304	29.8957		9.16729	52.2803		52	43.924	37.6289		25.8376	57.475		52	84.1289	42.3577		93.7166	88.0714		52	86.678	58.771		81.989	96.2077		52	38.432	54.1084		30.2886	98.429		52	10.517	32.0646		8.88658	54.4714
53	11.867	28.5936		9.62387	50.0032		53	40.889	38		24.0524	58.0419		53	87.6114	45.0204		97.596	93.6842		53	97.184	61.0153		91.9267	99.8816		53	54.763	54.972		43.1592	100		53	11.908	33.3134		10.0619	56.7853
54	12.483	29.1449		10.1234	50.9673		54	40.347	34.4891		23.7335	52.6792		54	89.6148	44.4856		99.8277	92.5569		54	104.472	61.0876		98.8205	100		54	78.323	50.5471		61.7271	91.9506		54	14.003	35.3912		11.8322	60.6353
55	14.541	29.0317		11.7924	50.7694		55	38.57	32.68		22.6882	49.916		55	89.7695	47.5664		100	99.051		55	105.719	60.8764		100	99.6543		55	99.84	47.5367		78.6848	86.4744		55	15.704	34.9335		13.2695	59.7872
56	16.089	29.6432		13.0478	51.8387		56	38.415	31.7685		22.5971	48.5238		56	84.5882	48.0166		94.2282	100		56	97.543	53.5188		92.2663	87.6099		56	114.674	47.1131		90.3756	85.7038		56	18	36.2222		15.2095	62.175
57	18.771	36.6597		15.2229	64.1089		57	36.623	31.4518		21.5429	48.04		57	77.7852	43.8649		86.6499	91.2485		57	81.44	45.6316		77.0344	74.6986		57	118.589	47.8683		93.4611	87.0776		57	21.611	38.9617		18.2607	67.2511
58	19.724	36.1041		15.9957	63.1373		58	35.914	31.8529		21.1259	48.6527		58	67.9521	45.1764		75.6962	94.013		58	63.78	40.6861		60.3297	66.6029		58	126.886	51.6846		100	94.0199		58	26.008	43.2778		21.9761	75.2484
59	22.219	40.6396		18.0191	71.0688		59	35.798	32.302		21.0576	49.3386		59	58.0087	42.003		64.6196	87.3237		59	50.051	38.696		47.3434	63.3451		59	118.385	52.808		93.3003	96.0635		59	38.34	42.9245		32.3963	74.5938
60	28.157	40.1502		22.8347	70.2129		60	37.671	33.6419		22.1594	51.3852		60	48.9937	39.3414		54.5772	81.7132		60	40.345	35.5473		38.1625	58.1907		60	104.937	46.7585		82.7018	85.0588		60	52.83	45.4932		44.6399	79.3533
61	30.254	41.9904		24.5353	73.431		61	41.178	35.8975		24.2224	54.8305		61	42.226	38.9712		47.0382	80.9329		61	35.333	32.5		33.4216	53.2023		61	85.788	42.2176		67.6103	76.7984		61	65.602	40.3442		55.4319	69.8127
62	37.88	46.9662		30.7198	82.1324		62	45.853	39.1738		26.9724	59.8347		62	36.2634	37.1131		40.3961	77.0161		62	33.071	29.1878		31.282	47.7802		62	67.36	34.3437		53.087	62.4749		62	70.204	37.9813		59.3205	65.4345
63	48.768	48.4893		39.5497	84.796		63	58.106	40.0937		34.18	61.2398		63	33.9077	32.9227		37.772	68.183		63	30.288	24.1283		28.6495	39.4979		63	49.749	30.8478		39.2076	56.1155		63	64.542	31.6042		54.5362	53.6183
64	62.235	46.0979		50.4712	80.614		64	66.376	38.4714		39.0447	58.7619		64	33.1422	30.6795		36.9192	63.4545		64	27.987	25.35		26.473	41.4978		64	38.831	27.9807		30.6031	50.8999		64	53.669	29.9365		45.3488	50.5283
65	73.726	37.2527		59.7901	65.1459		65	69.618	38.0181		40.9518	58.0695		65	32.3396	31.2813		36.0252	64.7231		65	27.386	25.1674		25.9045	41.1989		65	31.164	27.2881		24.5606	49.64		65	42.685	27.3958		36.0677	45.8206
66	81.957	34.6756		66.4653	60.6392		66	68.801	39.3057		40.4712	60.0362		66	29.8562	31.8653		33.2587	65.9541		66	27.127	23.1114		25.6595	37.8332		66	25.634	29.5225		20.2024	53.7046		66	37.061	25.8469		31.3155	42.9506
67	81.174	35.7234		65.8303	62.4715		67	59.495	38.3361		34.9971	58.5552		67	29.5394	33.6706		32.9058	69.7596		67	29.028	24.6412		27.4577	40.3375		67	25.091	30.1059		19.7744	54.7659		67	33.996	29.5782		28.7257	49.8644
68	75.72	38.1232		61.4072	66.6682		68	49.412	37.9194		29.0659	57.9187		68	28.9877	36.6091		32.2913	75.9537		68	34.783	27.4768		32.9014	44.9793		68	25.151	31.0476		19.8217	56.4789		68	33.778	30.7381		28.5415	52.0135
69	67.866	38.4407		55.0378	67.2234		69	41.767	34.044		24.5688	51.9994		69	29.7729	39.3136		33.1659	81.6546		69	42.662	30.1102		40.3541	49.2902		69	24.452	30.9345		19.2708	56.2732		69	36.717	30.7049		31.0249	51.952
70	62.058	37.6769		50.3276	65.8877		70	36.881	35.0386		21.6947	53.5186		70	33.3937	37.8181		37.1994	78.5022		70	51.115	32.8741		48.3499	53.8147		70	24.278	34.9023		19.1337	63.491		70	43.556	35.2778		36.8036	60.4252
71	60.165	33.3166		48.7925	58.2626		71	37.546	38.8561		22.0859	59.3495		71	42.2976	35.549		47.118	73.7191		71	64.251	34.9342		60.7753	57.1871		71	31.193	35.7119		24.5835	64.9638		71	51.414	41.0302		43.4434	71.0838
72	62.987	33.3583		51.081	58.3355		72	39.704	43.4325		23.3553	66.3395		72	52.9942	35.7128		59.0336	74.0644		72	77.928	40.9757		73.7124	67.077		72	46.336	40.496		36.5178	73.6666		72	63.537	43.8571		53.687	76.3218
73	72.589	32.871		58.868	57.4834		73	42.833	49.4931		25.1959	75.5966		73	68.5441	36.5346		76.3557	75.7967		73	88.179	43.8903		83.4088	71.8481		73	61.951	36.539		48.8241	66.4684		73	76.938	44.4435		65.0105	77.4083
74	90.586	38.6856		73.4632	67.6517		74	43.849	50.4152		25.7935	77.005		74	82.9978	37.7458		92.4566	78.3498		74	94.68	46.1561		89.5582	75.5572		74	78.896	38.4352		62.1786	69.9178		74	83.612	43.5306		70.6499	75.7168
75	106.216	41.5286		86.1388	72.6234		75	47.405	47.1518		27.8853	72.0205		75	84.6157	37.2363		94.2589	77.2758		75	94.28	48.3902		89.1798	79.2144		75	77.802	36.8013		61.3165	66.9455		75	85.358	43.9554		72.1252	76.5039
76	120.413	47.6191		97.6522	83.2742		76	55.663	43.2137		32.7429	66.0053		76	81.67	35.5833		90.9774	73.7914		76	93.583	45.1593		88.5205	73.9255		76	69.921	35.8265		55.1054	65.1723		76	85.281	38.9989		72.0601	67.32
77	122.805	48.1817		99.5921	84.258		77	66.361	45.163		39.0359	68.9827		77	74.2353	33.2492		82.6955	68.8713		77	87.835	37.9687		83.0835	62.1545		77	54.163	33.1971		42.6863	60.3891		77	84.75	36.1389		71.6114	62.0207
78	123.308	49.4718		100	86.5141		78	79.761	46.7217		46.9182	71.3635		78	65.3287	29.2749		72.7738	60.4937		78	76.158	31.3478		72.0381	51.3161		78	36.972	30.2445		29.138	55.018		78	66.469	36.9099		56.1645	63.4493
79	119.876	45.8001		97.2167	80.0932		79	98.577	51.0789		57.9865	78.0188		79	56.7818	27.9015		63.2529	57.5987		79	61.748	29.9654		58.4077	49.0532		79	21.722	27.1148		17.1193	49.3247		79	51.154	32.7397		43.2237	55.7223
80	110.381	39.3762		89.5165	68.8594		80	111.013	51.252		65.3018	78.2832		80	47.0636	28.4024		52.4272	58.6545		80	47.612	27.3745		45.0364	44.8119		80	14.084	23.2438		11.0997	42.283		80	39.029	28.0272		32.9784	46.9905
81	98.962	32.7636		80.2559	57.2955		81	122.51	48.5507		72.0647	74.1572		81	39.4187	27.331		43.911	56.3961		81	37.75	24.9653		35.7079	40.868		81	12.552	21.8019		9.89234	39.66		81	28.611	24.9826		24.1755	41.3492
82	81.194	32.1774		65.8465	56.2704		82	123.853	49.7608		72.8547	76.0055		82	32.4214	26.8534		36.1163	55.3894		82	32.262	23.8121		30.5167	38.9803		82	14.544	24.8703		11.4623	45.2418		82	21.944	25.5652		18.5421	42.4287
83	64.579	28.0528		52.3721	49.0575		83	118.211	49.558		69.5359	75.6957		83	27.7087	26.5155		30.8665	54.6771		83	26.341	24.114		24.9161	39.4745		83	8.632	25.9409		6.80296	47.1893		83	14.866	27.693		12.5614	46.3713
84	47.451	22.4384		38.4817	39.2393		84	103.515	47.536		60.8912	72.6073		84	23.4082	24.8085		26.0759	51.0788		84	23.157	23.8962		21.9043	39.1179		84	4.069	22.6375		3.20682	41.1801		84	13	27.6667		10.9846	46.3225
85	36.686	24.1		29.7515	42.145		85	89.276	45.6418		52.5153	69.7141		85	21.3416	24.6337		23.7738	50.7104		85	20.511	22.3622		19.4014	36.6068		85	5.453	23.6176		4.29756	42.963		85	13.348	27.1542		11.2787	45.3729
86	30.726	23.0166		24.9181	40.2504		86	79.044	40.3378		46.4965	61.6126		86	20.2312	23.9362		22.5368	49.2401		86	17.094	19.6957		16.1693	32.2417		86	5.466	22.7066		4.3078	41.3058		86	10.098	26.2959		8.53254	43.7826
87	24.968	21.1122		20.2485	36.9201		87	75.455	35.9015		44.3853	54.8366		87	21.7163	23.0681		24.1912	47.4102		87	15.303	19.3442		14.4752	31.6663		87	4.707	22.2086		3.70963	40.3998		87	7.466	25.5094		6.30857	42.3253
88	21.403	20.3075		17.3573	35.5129		88	67.745	34.8478		39.85	53.2271		88	21.7693	23.5565		24.2502	48.4397		88	13.299	17.3129		12.5796	28.3411		88	4.306	22.6706		3.3936	41.2403		88	7.016	23.4376		5.92833	38.4864
89	17.807	19.9215		14.4411	34.8378		89	55.016	35.0201		32.3624	53.4903		89	23.6776	24.6627		26.376	50.7715		89	11.287	15.1085		10.6764	24.7325		89	8.984	24.8782		7.08037	45.2561		89	6.968	22.6015		5.88777	36.9372
90	14.304	19.8418		11.6002	34.6985		90	53.875	33.6343		31.6912	51.3736		90	28.2584	24.6597		31.4788	50.7652		90	10.575	13.636		10.0029	22.322		90	19.773	27.7949		15.5833	50.5619		90	3.98	24.5204		3.36299	40.4928
91	13.83	22.6009		11.2158	39.5235		91	52.105	33.6743		30.65	51.4347		91	33.5527	22.9903		37.3765	47.2462		91	11.118	13.6037		10.5166	22.2692		91	32.057	26.5184		25.2644	48.2398		91	6.778	23.5903		5.72723	38.7694
92	11.648	21.8597		9.44626	38.2273		92	48.757	36.1247		28.6806	55.1775		92	46.8085	26.7062		52.143	55.0791		92	6.873	13.0484		6.5012	21.3601		92	47.242	27.1787		37.2318	49.441		92	9.281	26.559		7.84219	44.2701
93	11.276	27.0416		9.14458	47.2892		93	47.235	38.1679		27.7853	58.2983		93	57.1465	29.3336		63.6591	60.6175		93	6.558	13.5352		6.20324	22.157		93	57.744	31.1248		45.5086	56.6194		93	11.272	24.4222		9.52453	40.3108
94	11.336	25.8944		9.19324	45.283		94	44.469	41.4482		26.1582	63.3087		94	66.4119	32.4809		73.9805	67.2518		94	5.331	14.5672		5.04261	23.8464		94	69.604	30.9146		54.8555	56.237		94	11.231	24.5964		9.48989	40.6336
95	12	25.1863		9.73173	44.0447		95	38.746	40.8866		22.7918	62.4509		95	69.2406	33.9785		77.1315	70.4086		95	5.681	16.1351		5.37368	26.4131		95	75.737	29.7498		59.689	54.1181		95	11.931	22.0561		10.0814	35.9267
96	12.436	24.1468		10.0853	42.2269		96	34.517	39.5679		20.3041	60.4367		96	65.2485	33.4561		72.6845	69.3074		96	6.139	15.2406		5.8069	24.9488		96	73.12	30.7809		57.6265	55.9938		96	11.741	23.5986		9.92083	38.7848
97	12.58	23.429		10.2021	40.9716		97	36.924	36.2188		21.72	55.3212		97	56.3062	33.4108		62.7231	69.2119		97	5.751	14.4115		5.43989	23.5915		97	67.822	30.1643		53.4511	54.8721		97	11.943	23.5772		10.0915	38.7451
98	12.843	24.2709		10.4154	42.4439		98	29.268	33.4055		17.2165	51.0241		98	47.0626	32.5591		52.426	67.4166		98	4.521	14.9364		4.27643	24.4508		98	59.213	30.7488		46.6663	55.9354		98	12.889	25		10.8909	41.3814
99	12.807	25.317		10.3862	44.2733		99	27.107	33.2575		15.9453	50.7981		99	39.6678	34.1672		44.1885	70.8064		99	5.212	17.7946		4.93005	29.1296		99	45.716	29.0584		36.0292	52.8604		99	13.729	26.0748		11.6006	43.3729
100	13.837	24.0555		11.2215	42.0672		100	25.146	34.8515		14.7918	53.2328		100	37.4015	33.8579		41.6639	70.1544		100	6.763	18.8276		6.39715	30.8207		100	34.52	25.7731		27.2055	46.8841		100	15.619	27.059		13.1976	45.1965
101	12.176	23.1126		9.87446	40.4183		101	25.241	37.2292		14.8476	56.8645		101	33.6104	32.312		37.4408	66.8957		101	6.016	17.1995		5.69056	28.1555		101	24.376	24.6832		19.2109	44.9014		101	17.039	28.1918		14.3975	47.2955
102	12.745	24.7076		10.3359	43.2076		102	25.459	36.0579		14.9759	55.0755		102	30.5926	33.5926		34.0791	69.5952		102	8.871	16.6962		8.39111	27.3316		102	19.213	24.4381		15.1419	44.4555		102	20.707	28.4082		17.4969	47.6965
103	17.112	26.3132		13.8774	46.0154		103	24.813	36.3251		14.5959	55.4836		103	30.4549	36.4879		33.9257	75.6983		103	10.62	20.5464		10.0455	33.6343		103	14.889	23.8724		11.7342	43.4265		103	25.906	27.6522		21.8899	46.2957
104	17.177	24.954		13.9302	43.6385		104	26.548	33.9574		15.6165	51.8671		104	31.9348	36.2775		35.5742	75.2547		104	16.123	26.1114		15.2508	42.7442		104	12.365	25.3542		9.74497	46.122		104	30	30.9184		25.3492	52.3476
105	16.215	26.4416		13.15	46.2399		105	25.769	29.9154		15.1582	45.6933		105	30.4706	37.8548		33.9432	78.5796		105	30.982	32.1861		29.306	52.6884		105	13.003	26.2932		10.2478	47.8302		105	39.708	33		33.5522	56.2046
106	16.267	25.2825		13.1922	44.2129		106	26	27.7778		15.2941	42.4283		106	28.8497	40.142		32.1375	83.4009		106	39.394	37.5978		37.2629	61.5474		106	10.208	26.9024		8.04502	48.9384		106	49.959	40.2052		42.214	69.5552
107	17.587	27.2546		14.2627	47.6617		107	22.225	32.8644		13.0735	50.1976		107	28.1304	41.193		31.3363	85.6163		107	45.169	38.2212		42.7255	62.5679		107	13.194	26.7922		10.3983	48.7379		107	66.633	43.8776		56.3031	76.3598
108	19.293	30.7331		15.6462	53.7447		108	21.222	32.127		12.4835	49.0713		108	27.7324	45.8558		30.8929	95.4452		108	50.508	32.9598		47.7757	53.955		108	13.251	28.5018		10.4432	51.8478		108	79.816	45.1054		67.4424	78.6347
109	25.805	29.6334		20.9273	51.8216		109	20.633	31.9042		12.1371	48.731		109	24.6204	45.1304		27.4262	93.9161		109	45.134	26.7091		42.6924	43.7226		109	21.491	28.9337		16.9373	52.6335		109	84.273	46.4481		71.2084	81.1226
110	30.132	29.4035		24.4364	51.4196		110	20.09	33.1234		11.8176	50.5932		110	23.3509	46.334		26.0121	96.4532		110	33.289	19.9854		31.4882	32.716		110	31.961	30.7285		25.1888	55.8985		110	80.031	40.6338		67.624	70.3493
111	38.564	33.2585		31.2745	58.161		111	22.134	34.728		13.02	53.0441		111	24.4391	45.186		27.2243	94.0333		111	20.763	15.2038		19.6398	24.8885		111	45.472	31.3866		35.8369	57.0956		111	70.264	38.8984		59.3712	67.1338
112	51.882	38.0567		42.0751	66.5519		112	21.814	32.9994		12.8318	50.4038		112	23.4536	43.9687		26.1265	91.4673		112	8.741	10.8197		8.26814	17.7118		112	62.86	33.8991		49.5405	61.6661		112	60.222	38.7778		50.886	66.9103
113	61.834	37.7185		50.146	65.9605		113	25.653	32.4556		15.09	49.5732		113	24.0717	41.9742		26.815	87.263		113	1.782	8.8362		1.6856	14.4648		113	77.038	36.5059		60.7143	66.4082		113	57.104	41.7544		48.2513	72.4257
114	69.036	38.1329		55.9866	66.6851		114	32.957	34.6361		19.3865	52.9038		114	27.0945	42.3661		30.1823	88.0891		114	0	6.1279		0	10.0313		114	82.072	37.7066		64.6817	68.5924		114	58.014	45.5408		49.0203	79.4415
115	63.05	33.9805		51.1321	59.4236		115	37.608	37.1156		22.1224	56.691		115	25.5425	39.7592		28.4534	82.5939		115	0	4.4471		0	7.27987		115	80.605	37.9268		63.5255	68.9929		115	67.825	51.7317		57.3103	90.9126
116	55.682	33.1737		45.1568	58.0127		116	46.457	35.3456		27.3276	53.9875		116	23.2344	36.2577		25.8823	75.213		116	0	4.0659		0	6.65585		116	73.38	36.9392		57.8314	67.1964		116	84.576	56.6361		71.4644	100
117	52.581	30.6053		42.642	53.5212		117	59.424	38.8663		34.9553	59.3651		117	20.8028	33.6886		23.1736	69.7975		117	0	3.0634		0	5.01477		117	60.218	34.3591		47.4583	62.5029		117	99.589	54.6658		84.15	96.3492
118	56.791	34.0318		46.0562	59.5133		118	72.905	41.6551		42.8853	63.6247		118	19.137	30.8124		21.3179	63.7347		118	0	0.2709		0	0.443462		118	43.662	32.2977		34.4104	58.753		118	112.499	49.7494		95.0586	87.2396
119	68.696	34.9247		55.7109	61.0748		119	86.354	39.9351		50.7965	60.9976		119	17.3663	28.7407		19.3454	59.3677		119	0	0.4243		0	0.694576		119	26.658	30.7996		21.0094	56.0278		119	118.347	45.8264		100	79.9707
120	85.08	34.8828		68.998	61.0015		120	95.176	42.2115		55.9859	64.4746		120	16.8543	26.4106		18.7751	54.456		120	0	1.3007		0	2.12924		120	14.567	26.6523		11.4804	48.4834		120	118.177	44.2925		99.8564	77.1285
121	98.164	38.2366		79.6088	66.8665		121	94.801	37.9435		55.7653	57.9556		121	15.3855	25.8728		17.1389	53.3223		121	0	0.0049		0	0.00802127		121	10.002	22.5401		7.88267	41.0029		121	96.861	39.3253		81.8449	67.9248
122	100.753	42.6463		81.7084	74.578		122	86.587	35.655		50.9335	54.4601		122	15.0092	26.8757		16.7197	55.4364		122	0	0.6667		0	1.09138		122	6.348	22.5288		5.00292	40.9823		122	80.788	40.7143		68.2637	70.4985
123	94.665	43.5298		76.7712	76.123		123	73.918	32.9464		43.4812	50.3229		123	14.1648	26.2575		15.7791	54.1332									123	1.683	24.2197		1.32639	44.0582		123	72.391	43.619		61.1684	75.8806
124	79.089	38.2031		64.1394	66.8079		124	63.214	28.8356		37.1847	44.044		124	13.3813	23.9587		14.9063	49.2875		Min	0	0					124	0.133	23.3896		0.104818	42.5482		124	60.435	43.9637		51.0659	76.5193
125	60.625	34.06		49.1655	59.5626		125	53.103	31.9405		31.2371	48.7865		125	12.7641	24.1733		14.2187	49.7399		Max	105.719	61.0876					125	0	24.573		0	44.7009		125	52.539	38.4101		44.394	66.229
126	47.442	31.3777		38.4744	54.8719		126	52.802	29.0621		31.06	44.3899		126	12.0784	22.4971		13.4549	46.2066									126	0	25.2067		0	45.8537		126	40.833	31.75		34.5028	53.8885
127	35.181	27.8201		28.531	48.6506		127	57.171	27.7923		33.63	42.4504		127	11.6638	22.0225		12.9931	45.2061									127	0	26.2446		0	47.7418		127	31.071	33.2917		26.2542	56.7451
128	27.872	26.0611		22.6036	45.5745		128	56.538	28.6876		33.2576	43.8179		128	10.8193	20.0389		12.0523	41.0248									128	0	26.9329		0	48.9939		128	20.703	36.0975		17.4935	61.944
129	22.866	26.7423		18.5438	46.7658		129	47.065	29.2119		27.6853	44.6188		129	10.4575	23.3167		11.6493	47.9342									129	0	25.6057		0	46.5795		129	15.264	40.0302		12.8977	69.2309
130	21.55	25.2599		17.4766	44.1734		130	36.92	31.3637		21.7176	47.9055		130	9.5773	21.6879		10.6688	44.5008									130	0	28.4152		0	51.6903		130	10.382	39.2834		8.77251	67.8472
131	17.752	23.7566		14.3965	41.5445		131	31.927	31.8238		18.7806	48.6082		131	8.2432	21.2157		9.18263	43.5055									131	0	25.2448		0	45.923		131	7.038	36.2202		5.94692	62.1713
132	15.678	22.7714		12.7145	39.8216		132	34.421	31.0663		20.2476	47.4512		132	7.6386	21.6755		8.50913	44.4747									132	0	25.7292		0	46.8042		132	7.068	34.6531		5.97227	59.2677
133	14.755	21.1339		11.966	36.958		133	29.561	33.7204		17.3888	51.5051		133	5.8126	21.2126		6.47503	43.4989									133	0	24.7768		0	45.0717		133	8.458	32.0625		7.14678	54.4675
134	12.676	21.6526		10.2799	37.8651		134	27.232	31.3639		16.0188	47.9058		134	5.2329	20.7278		5.82926	42.477									134	0	26.274		0	47.7952		134	5.593	31.0646		4.72593	52.6185
135	13.551	18.8702		10.9896	32.9994		135	28.286	32.2801		16.6388	49.3052		135	5.1234	19.8812		5.70728	40.6924									135	2.181	27.1081		1.71887	49.3126		135	9.422	31.2049		7.96133	52.8785
136	12.749	17.6518		10.3392	30.8687		136	32.949	33.9146		19.3818	51.8017		136	3.5226	18.3498		3.92405	37.4643									136	3.08	27.4194		2.42738	49.8788		136	15.76	31.4399		13.3168	53.3139
137	14.587	18.8408		11.8297	32.948		137	40.379	37.9299		23.7524	57.9348		137	2.0994	17.2392		2.33866	35.1233									137	6.672	25.717		5.25826	46.782		137	28.474	29.9327		24.0598	50.5212
138	11.086	15.8636		8.9905	27.7416		138	52.176	39.5158		30.6918	60.3571		138	1.2954	15.3103		1.44303	31.0573									138	13.589	26.9541		10.7096	49.0324		138	41.69	30.9541		35.2269	52.4138
139	8.683	17.9949		7.04172	31.4687		139	65.441	40.9815		38.4947	62.5958		139	1.4338	14.3131		1.5972	28.9552									139	25.418	28.1513		20.0322	51.2103		139	47.542	27.7056		40.1717	46.3946
140	7.854	21.0283		6.36942	36.7734		140	76.14	44.352		44.7882	67.744		140	0.0187	13.2172		0.0208311	26.6451									140	39.397	30.739		31.0491	55.9176		140	46.778	26.8333		39.5261	44.7783
141	6.044	20.539		4.90155	35.9177		141	74.142	44.267		43.6129	67.6142		141	0	14.7582		0	29.8935									141	56.163	31.8428		44.2626	57.9255		141	37.482	27.5753		31.6713	46.1532
142	4.363	17.959		3.53829	31.4059		142	72.539	41.1929		42.67	62.9187		142	0	11.4728		0	22.9681									142	66.385	35.0609		52.3186	63.7796		142	28.976	26.5448		24.4839	44.2438
143	3.292	16.3211		2.66974	28.5416		143	64.586	38.4936		37.9918	58.7958		143	0	11.4232		0	22.8635									143	74.064	38.0041		58.3705	69.1336		143	26.664	26.4253		22.5304	44.0224
144	4.322	16.6044		3.50504	29.037		144	57.632	35.9181		33.9012	54.8619		144	0	11.5767		0	23.1871									144	72.332	35.9842		57.0055	65.4591		144	27.238	25.4354		23.0154	42.1882
145	2.144	18.2264		1.73874	31.8735		145	49.103	35.9014		28.8841	54.8364		145	0	10.6877		0	21.3131									145	63.544	32.2099		50.0796	58.5933		145	32.251	22.4916		27.2512	36.7336
146	3.393	18.428		2.75165	32.2261		146	40.902	34.641		24.06	52.9113		146	0	9.1691		0	18.112									146	49.301	31.8263		38.8546	57.8955		146	39.78	21.542		33.613	34.9741
147	2.689	19.755		2.18072	34.5467		147	34.763	29.1336		20.4488	44.4992		147	0	8.1957		0	16.0601									147	33.428	26.3273		26.3449	47.8922		147	47.458	21.3958		40.1007	34.7032
148	2.914	19.9466		2.36319	34.8817		148	26.591	24.5168		15.6418	37.4474		148	0	6.6762		0	12.8571									148	18.556	21.1788		14.6242	38.5265		148	47.712	22.6009		40.3153	36.9361
149	4.55	16.5341		3.68995	28.9141		149	19.851	21.6042		11.6771	32.9986		149	0	7.5814		0	14.7652									149	5.945	17.8999		4.68531	32.5618		149	44.266	22.5388		37.4036	36.8211
150	5.562	15.4494		4.51066	27.0172		150	15.333	17.0825		9.01941	26.0921		150	0	6.5738		0	12.6413									150	0	16.7361		0	30.4448		150	37.248	22.5935		31.4735	36.9224
151	5.144	14.5946		4.17167	25.5224		151	8.08	13.5817		4.75294	20.7449		151	0	6.5803		0	12.655									151	0	16.0581		0	29.2114		151	19.506	23.0629		16.482	37.7922
152	7.14	14.4826		5.79038	25.3265		152	2.734	11.6253		1.60824	17.7567		152	0	4.445		0	8.15391									152	0	14.8132		0	26.9468		152	8.889	22.2653		7.51096	36.3143
153	8.47	16.1261		6.86898	28.2006		153	0	9.6228		0	14.698		153	0	4		0	7.21588									153	0	12.446		0	22.6406		153	0.167	20.9116		0.14111	33.806
154	10.112	18.8116		8.2006	32.8969		154	0	8.2805		0	12.6478																154	0	12.7955		0	23.2764		154	0	20.8333		0	33.6609
155	15.254	24.4641		12.3706	42.7817		155	0	3.6585		0	5.58806		Min	0	0.5768												155	0	15.7807		0	28.7068		155	0	18.7555		0	29.811
156	23.93	28.2797		19.4067	49.4543		156	0	1.7688		0	2.7017		Max	89.7695	48.0166												156	0	13.3319		0	24.2522		156	0	17.398		0	27.2957
157	34.96	33.2886		28.3518	58.2136		157	0	1.044		0	1.59462																157	0	14.1871		0	25.8079		157	0	15.1251		0	23.0842
158	44.162	36.86		35.8144	64.4592		158	0	1.366		0	2.08645																158	0	11.0741		0	20.145		158	0	12.1961		0	17.657
159	47.925	38.9101		38.8661	68.0443		159	0	1.648e-25		0	0																159	0	8.7777		0	15.9676		159	0	11.2734		0	15.9474
160	45.723	34.6557		37.0803	60.6044																							160	0	8.7904		0	15.9907		160	0	10.4467		0	14.4156
161	32.013	28.0995		25.9618	49.1392		Min	0	1.648e-25																			161	0	7.4363		0	13.5274		161	0	8.7431		0	11.259
162	19.085	20.8771		15.4775	36.509		Max	170	65.47																			162	0	4.7881		0	8.71007		162	0	8.2551		0	10.3548
163	8.043	14.3601		6.52269	25.1123																							163	0	4.8123		0	8.75409		163	0	6.5458		0	7.18759
164	1.056	12.1262		0.856392	21.2058																							164	0	4.1672		0	7.58059		164	0	5.3571		0	4.98505
165	0	12.711		0	22.2284																							165	0	2.7745		0	5.04711		165	0	4.1424		0	2.73433
166	0	10.1146		0	17.688																							166	0	0		0	0		166	0	3.6463		0	1.8151
167	0	8.4012		0	14.6917																							167	0	0		0	0		167	0	4.6648		0	3.70228
168	0	6.3977		0	11.188																														168	0	2.6667		0	0
169	0	3.0706		0	5.36973																							Min	0	0
170	0	5.4539		0	9.53754																							Max	126.886	54.972					Min	0	2.6667
171	0	5.9872		0	10.4702																														Max	118.347	56.6361
172	0	4.0317		0	7.05046
173	0	2.0585		0	3.59981
174	0	1.6728		0	2.92532
175	0	0.1274		0	0.222792
176	0	2.5061		0	4.38256
177	0	0.4315		0	0.754588
178	0	1.5838		0	2.76968
179	0	4.2287		0	7.39497
180	0	2.3168		0	4.05152
181	0	5.495e-13		0	0
Min	0	5.495e-13
Max	123.308	57.1835
Fig 5D (+IAA)
TgCIA1-smFP (rTgMMS19 background) +IAA (representative image)							TgCIA1-smFP (rTgMMS19 background) +IAA (replicate image 1)							TgCIA1-smFP (rTgMMS19 background) +IAA (replicate image 2)							TgCIA1-smFP (rTgMMS19 background) +IAA (replicate image 3)							TgCIA1-smFP (rTgMMS19 background) +IAA (replicate image 4)							TgCIA1-smFP (rTgMMS19 background) +IAA (replicate image 5)
Raw values				Plotted Values			Raw values				Plotted values			Raw values				Plotted values			Raw values				Plotted values			Raw values				Plotted values			Raw values				Plotted values
Distance	TgTom40	TgCIA1-smFP		TgTom40	TgCIA1-smFP		Distance	TgTom40	TgCIA1-smFP		TgTom40	TgCIA1-smFP		Distance	TgTom40	TgCIA1-smFP		TgTom40	TgCIA1-smFP		Distance	TgTom40	TgCIA1-smFP		TgTom40	TgCIA1-smFP		Distance	TgTom40	TgCIA1-smFP		TgTom40	TgCIA1-smFP		Distance	TgTom40	TgCIA1-smFP		TgTom40	TgCIA1-smFP
0	0	0		0	0		0	0	1.6667		0	3.54161		0	0	0		0	0		0	0	1		0	0		0	0	0		0	0		0	0	3.6667		0	9.71965
1	0	0		0	0		1	0	1.8361		0	3.92018		1	0	0		0	0		1	0	3.4739		0	5.58592		1	0	0.9247		0	2.06602		1	0	2.0483		0	5.42961
2	0	0		0	0		2	0	4.7151		0	10.354		2	0	0.0186		0	0.0282827		2	0	4.2885		0	7.42525		2	0	1.1655		0	2.60403		2	0	1		0	2.65079
3	0	0		0	0		3	0	2.2906		0	4.93586		3	0	0		0	0		3	0	5.3493		0	9.82047		3	0	0.0599		0	0.133832		3	0	0.913		0	2.42017
4	0	0		0	0		4	0	1.5413		0	3.26137		4	0	0		0	0		4	0	6.649		0	12.7551		4	0	0.0056		0	0.0125118		4	0	0		0	0
5	0	0		0	0		5	0	1.6194		0	3.43591		5	0	0		0	0		5	0	3.674		0	6.03774		5	0	0		0	0		5	0	0		0	0
6	0	0.5087		0	0.939769		6	0	1.6801		0	3.57156		6	0	0		0	0		6	0	5.6126		0	10.415		6	0	0.2948		0	0.658659		6	0	0		0	0
7	0	1.0197		0	1.88379		7	0	0.0819		0	0		7	0	0		0	0		7	0	5.8026		0	10.844		7	0	0.6568		0	1.46746		7	0	0		0	0
8	0	0.1003		0	0.185294		8	0	0.8812		0	1.78623		8	0	0.1654		0	0.251503		8	0	5.4128		0	9.96385		8	0	0.5531		0	1.23577		8	0	1.8502		0	4.90449
9	0	0.5218		0	0.96397		9	0	1.1951		0	2.48771		9	0	0		0	0		9	0	7.099		0	13.7712		9	0	4.1257		0	9.21788		9	0	1.7391		0	4.60999
10	0	5.6707		0	10.476		10	0	0.9422		0	1.92254		10	0	0		0	0		10	0	7.5993		0	14.9008		10	0	1.8632		0	4.16287		10	0	1.4203		0	3.76492
11	0	2.3795		0	4.39587		11	0	0.7828		0	1.56633		11	0	0		0	0		11	0	9.0574		0	18.1931		11	0	0.5049		0	1.12808		11	0	1.3623		0	3.61117
12	0	3.4221		0	6.32197		12	0	4.3741		0	9.59194		12	0	0		0	0		12	0	8.342		0	16.5778		12	0	0.3058		0	0.683236		12	0	1.3478		0	3.57274
13	0	5.5948		0	10.3358		13	0	1.7727		0	3.77849		13	0	0		0	0		13	0	9.2491		0	18.626		13	0	0.6749		0	1.5079		13	0	3.0435		0	8.06768
14	0	4.6205		0	8.53588		14	0	2.3202		0	5.00201		14	0	0		0	0		14	0	11.1922		0	23.0134		14	0	0.6662		0	1.48846		14	0	2.9903		0	7.92666
15	0	5.8627		0	10.8307		15	0	2.2321		0	4.80513		15	0	0		0	0		15	0	11.5096		0	23.7301		15	0	0.8765		0	1.95833		15	0	2.5942		0	6.87668
16	0	6.6482		0	12.2818		16	0	4.8557		0	10.6682		16	0	0.2951		0	0.448722		16	0	12.5626		0	26.1077		16	0	1.5088		0	3.37105		16	0	5.2754		0	13.984
17	2.9167	6.7083		3.40368	12.3929		17	0	1.9849		0	4.2527		17	0	0.5617		0	0.854108		17	0	18.2231		0	38.8888		17	0	1.3264		0	2.96352		17	0	8.4444		0	22.3843
18	9.5767	10.4025		11.1756	19.2175		18	0	5.2416		0	11.5306		18	0	0		0	0		18	0	23.708		0	51.2734		18	0	3.2177		0	7.18917		18	0	7.1014		0	18.8243
19	19.2284	10.0624		22.4388	18.5892		19	0	3.6327		0	7.9351		19	0	0		0	0		19	1.604	25.6399		0.958218	55.6355		19	0	9.1007		0	20.3333		19	0	13.5362		0	35.8816
20	28.917	13.2832		33.745	24.5393		20	0	5.4681		0	12.0367		20	0	0.1057		0	0.160725		20	12.863	28.6375		7.68427	62.4039		20	0	9.5208		0	21.2719		20	0	13.8744		0	36.7781
21	40.9487	19.3392		47.7856	35.7271		21	0	5.6812		0	12.513		21	0	0		0	0		21	36.394	30.8662		21.7415	67.4362		21	0	7.759		0	17.3356		21	3.507	14.7681		3.03618	39.1471
22	52.105	25.2114		60.8046	46.5754		22	0	5.5745		0	12.2745		22	0	0		0	0		22	56.837	31.1976		33.954	68.1845		22	2.525	14.4832		1.55553	32.3592		22	7.942	19.7246		6.87577	52.2858
23	64.4869	33.3333		75.2538	61.5797		23	0	7.8498		0	17.3592		23	0	0		0	0		23	70.634	28.6345		42.1963	62.3971		23	18.756	24.3773		11.5547	54.4652		23	15.111	15.8889		13.0823	42.1181
24	75.5156	33.3333		88.1238	61.5797		24	0	11.7777		0	26.137		24	0	0		0	0		24	72.626	28.7041		43.3863	62.5543		24	38.143	33.875		23.4981	75.6855		24	25.42	24.942		22.0073	66.116
25	84.1623	34.747		98.2142	64.1914		25	0.0739	11.682		0.076647	25.9232		25	0	0		0	0		25	62.905	27.8764		37.579	60.6854		25	59.149	44.5626		36.4389	99.5643		25	42.947	22.8309		37.1813	60.5199
26	83.0248	35.06		96.8868	64.7696		26	13.7287	13.6876		14.239	30.4052		26	0	0		0	0		26	47.031	27.9768		28.096	60.9121		26	70	44.7576		43.1236	100		26	57.005	25.4058		49.352	67.3454
27	78.1153	33.2031		91.1576	61.3392		27	34.88	15.2881		36.1765	33.9819		27	0	0		0	0		27	33.285	26.0122		19.8842	56.4761		27	70.883	38.2808		43.6676	85.5292		27	77.304	28.6667		66.9258	75.9894
28	64.2388	31.0392		74.9642	57.3416		28	48.0265	17.6354		49.8117	39.2275		28	0	0		0	0		28	23.557	26.4592		14.0728	57.4854		28	57.085	33.0782		35.1673	73.9052		28	91.865	35.2126		79.532	93.3412
29	46.8031	25.4216		54.6174	46.9637		29	51.1071	15.4773		53.0068	34.4047		29	0	0		0	0		29	15.084	22.3704		9.01108	48.2531		29	43.251	28.4719		26.6449	63.6136		29	85.411	26.1884		73.9444	69.42
30	32.6834	22.7728		38.1403	42.0703		30	38.0435	15.8467		39.4576	35.2302		30	0	0		0	0		30	10.023	25.323		5.98767	54.9199		30	23.254	28.4317		14.3257	63.5237		30	81.768	23.058		70.7905	61.1219
31	22.3725	19.023		26.1079	35.143		31	21.1402	17.761		21.926	39.5081		31	0	0.0166		0	0.0252416		31	6.625	22.6042		3.95773	48.781		31	9.152	28.1762		5.63811	62.9529		31	58.744	23.971		50.8575	63.5421
32	17.5202	16.3506		20.4454	30.206		32	4.9539	18.3016		5.13804	40.7162		32	0	0.8528		0	1.29675		32	6.187	21.2515		3.69607	45.7267		32	1.843	30.5156		1.13538	68.1797		32	39.768	26.0773		34.4291	69.1255
33	12.3195	17.2879		14.3764	31.9376		33	0	15.2917		0	33.9899		33	0	1.3773		0	2.09429		33	3.047	23.1339		1.82026	49.9771		33	0.055	28.8481		0.0338829	64.4541		33	30.667	27.7101		26.5499	73.4537
34	7.3333	14.3333		8.55768	26.4793		34	0	14.6243		0	32.4984		34	0	2.4911		0	3.78791		34	0.745	22.4963		0.445058	48.5374		34	0	29.1318		0	65.0879		34	23.99	30.2947		20.7693	80.3049
35	5.0972	16.0961		5.94824	29.7358		35	0	15.3686		0	34.1618		35	0	3.3284		0	5.06109		35	0.013	20.2742		0.00776611	43.52		35	0	27.5728		0	61.6047		35	19.343	27.7343		16.7462	73.5178
36	3.3218	15.9683		3.87641	29.4997		36	0	16.973		0	37.7472		36	0	5.2055		0	7.91536		36	0	19.9539		0	42.7968		36	0	21.1195		0	47.1864		36	17.594	30.087		15.232	79.7543
37	3.4314	13.9378		4.00431	25.7486		37	0	15.9007		0	35.3509		37	0.323	6.86		0.19	10.4312		37	0	20.322		0	43.628		37	0	20.437		0	45.6615		37	17.478	34.8502		15.1316	92.3806
38	3.6909	15.6067		4.30714	28.8317		38	0	13.4861		0	29.9549		38	4.783	8.5965		2.81353	13.0716		38	0	19.0428		0	40.7396		38	0	21.1655		0	47.2892		38	17.198	25.4444		14.8891	67.4478
39	2.5989	14.5747		3.03282	26.9252		39	0	13.1575		0	29.2205		39	7.113	13.4069		4.18412	20.3862		39	0	20.2952		0	43.5675		39	0	18.3802		0	41.0661		39	17.681	28.5362		15.3073	75.6435
40	1.8293	15.579		2.13472	28.7806		40	0	13.9959		0	31.0941		40	8.166	11.8018		4.80353	17.9455		40	0	19.1401		0	40.9593		40	0	16.6301		0	37.1559		40	20	24.9855		17.315	66.2313
41	1.4443	13.1887		1.68544	24.3647		41	0	12.5702		0	27.9081		41	10.226	11.6005		6.01529	17.6395		41	0	24.8711		0	53.8996		41	0	15.2617		0	34.0986		41	23.507	23.256		20.3511	61.6468
42	2.5363	16.2771		2.95977	30.0702		42	0	14.1147		0	31.3596		42	12.898	9.9278		7.58706	15.096		42	0.395	23.2856		0.23597	50.3196		42	0	17.0374		0	38.0659		42	33.594	26.2319		29.084	69.5353
43	1.4958	14.6651		1.74554	27.0922		43	0	12.5772		0	27.9237		43	20.434	11.8235		12.02	17.9785		43	2	23.3547		1.19479	50.4756		43	0	16.4274		0	36.703		43	50.319	29.4203		43.5636	77.987
44	2.3091	14.0617		2.69463	25.9775		44	0	14.5245		0	32.2754		44	26.203	12.7343		15.4135	19.3635		44	5.713	22.2889		3.41291	48.0691		44	0	14.3432		0	32.0464		44	64.068	28.2271		55.4668	74.8241
45	3.3743	13.9263		3.93768	25.7274		45	0	17.6738		0	39.3133		45	29.18	16.9318		17.1647	25.7461		45	3.939	25.1492		2.35313	54.5275		45	0	11.8177		0	26.4038		45	76.058	34.942		65.8471	92.6239
46	6.0202	14.5332		7.02534	26.8485		46	0	18.844		0	41.9284		46	33.305	16.171		19.5912	24.5893		46	12.826	26.5384		7.66216	57.6642		46	0	16.8377		0	37.6198		46	79.778	36		69.0677	95.4284
47	9.2594	15.4423		10.8054	28.528		47	5.052e-14	21.6667		5.23979e-14	48.2363		47	37.138	16.5155		21.8459	25.1131		47	25.343	29.1371		15.1397	63.532		47	0	15.2918		0	34.1658		47	76.918	37.7246		66.5916	100
48	12.902	22.5894		15.0561	41.7315		48	0.0589	18.2546		0.0610894	40.6112		48	36.23	14.7471		21.3118	22.4241		48	39.652	30.7808		23.6878	67.2433		48	0	15.147		0	33.8423		48	66.174	33.2899		57.29	88.2445
49	16.6099	25.9281		19.3831	47.8994		49	3.6491	19.5882		3.78474	43.5914		49	36.218	14.293		21.3047	21.7336		49	51.247	30.2085		30.6146	65.9511		49	0	12.9105		0	28.8454		49	53.517	26.8261		46.3323	71.1104
50	21.5277	27.483		25.122	50.7719		50	9.0832	21.7866		9.42083	48.5043		50	34.088	14.6034		20.0518	22.2056		50	54.856	31.0396		32.7706	67.8277		50	0	19.361		0	43.2575		50	38.039	26.1159		32.9322	69.2278
51	25.4583	34.8958		29.7089	64.4663		51	21.5373	28.1812		22.3379	62.7945		51	34.869	15.2903		20.5112	23.2501		51	52.244	29.5242		31.2102	64.406		51	0	19.4884		0	43.5421		51	26.116	23.913		22.6099	63.3883
52	26.737	36.6309		31.2011	67.6717		52	38.5571	33.0721		39.9903	73.7244		52	38.892	16.263		22.8776	24.7291		52	40.119	26.8019		23.9668	58.2592		52	0.298	19.7686		0.183583	44.1681		52	19.304	16.6329		16.7124	44.0903
53	23.949	29.1986		27.9476	53.9413		53	59.3282	36.8304		61.5335	82.1232		53	39.968	18.3693		23.5106	27.9319		53	24.277	25.0554		14.5029	54.3157		53	1.422	18.1486		0.876026	40.5486		53	14.715	17.4976		12.7395	46.3825
54	22.2249	30.7287		25.9356	56.768		54	78.679	35.4017		81.6036	78.9305		54	41.719	20.1865		24.5406	30.6951		54	11.792	20.8745		7.04446	44.8755		54	6.491	19.1614		3.99879	42.8115		54	16	14.4928		13.852	38.4174
55	23.6296	29.5098		27.5748	54.5162		55	91.7207	38.7755		95.1301	86.47		55	38.825	21.8727		22.8382	33.2591		55	6.248	16.7076		3.73251	35.4669		55	15.022	19.5937		9.25433	43.7774		55	16.415	19.6232		14.2113	52.017
56	25.7232	30.7832		30.018	56.8687		56	96.4161	35.9375		100	80.1278		56	34.374	22.3259		20.22	33.9483		56	3.19	16.4471		1.90568	34.8787		56	28.249	24.1078		17.4028	53.863		56	24	20.1304		20.778	53.3615
57	31.9146	30.5022		37.2431	56.3496		57	95.6958	34.0445		99.2529	75.8975		57	28.125	26.3958		16.5441	40.1369		57	0.983	12.1425		0.587237	25.1591		57	49.389	28.3333		30.4262	63.3039		57	29.275	21.5797		25.3448	57.2033
58	35.8674	26.3333		41.8559	48.648		58	87.0375	38.1379		90.2728	85.0451		58	28.891	22.7854		16.9947	34.647		58	1.275	9.8475		0.761676	19.9771		58	65.234	28.3333		40.1875	63.3039		58	36	21.8164		31.1669	57.8307
59	35.7137	23.1233		41.6765	42.7178		59	86.7392	39.2998		89.9634	87.6417		59	28.212	20.6184		16.5953	31.3519		59	0	10.1192		0	20.5906		59	79.548	30.5015		49.0057	68.1482		59	41.787	28.4396		36.177	75.3874
60	30.9885	21.4354		36.1624	39.5996		60	80.683	44.8299		83.6821	100		60	27.981	20.0396		16.4594	30.4718		60	0	13.701		0	28.6781		60	87.45	32.9002		53.8737	73.5075		60	43.623	25.1449		37.7665	66.6539
61	18.0555	14.3255		21.0701	26.4648		61	78.0495	44.2037		80.9507	98.6006		61	30.584	19.1947		17.9906	29.187		61	0	7.2466		0	14.1045		61	88.173	33.7243		54.3191	75.3488		61	41.179	26.8986		35.6507	71.3025
62	12.3495	14.6819		14.4114	27.1233		62	68.3715	41.9454		70.9129	93.5539		62	37.725	21.5821		22.1912	32.8172		62	0	8.9167		0	17.8755		62	82.666	35.5094		50.9265	79.3371		62	43.333	22.9469		37.5155	60.8274
63	5.6364	8.8069		6.57746	16.2698		63	47.7996	41.5995		49.5764	92.7809		63	50.379	24.4748		29.6347	37.2158		63	0.245	8.8341		0.146361	17.689		63	75.215	35.8834		46.3363	80.1728		63	46.986	23.8406		40.6781	63.1964
64	1.5133	9.0461		1.76596	16.7117		64	26.2516	30.7887		27.2274	68.6216		64	59.715	26.9131		35.1265	40.9234		64	0.549	8.3077		0.327969	16.5004		64	58.047	37.4718		35.76	83.7216		64	54.85	21.8551		47.4863	57.9333
65	2.55	9.6249		2.97575	17.781		65	14.8	28.895		15.3501	64.3897		65	67.532	26.4114		39.7247	40.1606		65	7.812	10.8375		4.66683	22.2125		65	45.399	34.989		27.9681	78.1744		65	62.386	22.6667		54.0106	60.0847
66	1.7924	10.6361		2.09166	19.6491		66	8.0966	21.447		8.39756	47.7454		66	77.762	25.5889		45.7424	38.9099		66	18.527	12.9731		11.0679	27.0346		66	37.452	35.4418		23.0724	79.1861		66	71.884	23.9275		62.2335	63.4268
67	1.7745	12.4683		2.07077	23.0339		67	2.8896	17.1981		2.99701	38.2502		67	85.747	23.7673		50.4394	36.14		67	39.213	17.5056		23.4256	37.2687		67	36.82	32.4597		22.683	72.5233		67	81.295	23.6087		70.381	62.5817
68	2.3333	15.3333		2.72287	28.3266		68	1.7248	14.5988		1.78891	32.4414		68	90.107	22.2821		53.0041	33.8817		68	76.481	21.6334		45.6892	46.589		68	42.566	29.1576		26.2229	65.1456		68	90.493	23.7536		78.3442	62.9658
69	6.9765	16.9235		8.14131	31.2644		69	0	12.1737		0	27.022		69	86.635	24.2965		50.9618	36.9447		69	119.531	28.0633		71.407	61.1074		69	59.058	32.6416		36.3828	72.9297		69	90.667	26.6667		78.4948	70.6878
70	12.0098	25.6422		14.015	47.3713		70	0	13.3501		0	29.6509		70	89.165	25.6883		52.45	39.061		70	156.427	35.6917		93.4484	78.3319		70	79.787	30.5169		49.1529	68.1826		70	98	29.715		84.8433	78.7682
71	23.848	32.0466		27.8297	59.2027		71	0	10.9364		0	24.257		71	95.823	29.768		56.3665	45.2645		71	167.394	38.0011		100	83.5464		71	105.107	34.1103		64.7514	76.2112		71	114.048	30.3913		98.7369	80.561
72	38.1569	37.8904		44.5276	69.9985		72	0	9.2642		0	20.52		72	103.607	35.4165		60.9453	53.8535		72	163.361	41.9702		97.5907	92.5084		72	127.942	34.4879		78.8189	77.0548		72	115.507	27.3333		100	72.4548
73	51.0022	43.8471		59.5176	81.0029		73	0	10.678		0	23.6795		73	115.14	40.1554		67.7294	61.0594		73	148.999	39.2189		89.011	86.2961		73	147.566	38.6148		90.9083	86.2754		73	104.048	34.3333		90.0794	91.0104
74	59.9971	41.4703		70.0143	76.612		74	0	15.8924		0	35.3323		74	123.071	40.9468		72.3947	62.2628		74	112.879	35.2306		67.4331	77.2907		74	156.592	38.5466		96.4688	86.123		74	99.981	27.6667		86.5584	73.3386
75	59.5538	42.9317		69.497	79.3118		75	0	22.7227		0	50.5962		75	122.615	39.6974		72.1265	60.363		75	74.149	29.2007		44.2961	63.6756		75	162.324	39.9888		100	89.3453		75	102.841	33.9565		89.0344	90.0116
76	58.1223	41.7336		67.8265	77.0984		76	0	20.7951		0	46.2885		76	119.503	38.8636		70.2959	59.0951		76	47.285	24.3604		28.2477	52.7464		76	155.429	38.9308		95.7523	86.9814		76	90.899	25.058		78.6957	66.4235
77	46.435	36.9836		54.1879	68.3233		77	0	20.6339		0	45.9283		77	105.614	36.7533		62.1259	55.8862		77	29.612	23.0566		17.69	49.8025		77	147.006	39.3452		90.5633	87.9073		77	85.333	24.8261		73.8769	65.8088
78	35.1788	33.0894		41.0523	61.1292		78	0	21.0432		0	46.843		78	90.948	32.4934		53.4988	49.4087		78	18.58	22.5865		11.0996	48.7411		78	118.76	30.9036		73.1623	69.0466		78	78.841	28.1449		68.2565	74.6062
79	27.8447	32.5053		32.4937	60.0501		79	1.0496	16.914		1.08861	37.6153		79	78.892	29.0019		46.4071	44.0996		79	9.037	20.9412		5.39864	45.0261		79	90.963	33.7504		56.0379	75.4071		79	66.686	22		57.7333	58.3174
80	22.1592	32.2641		25.8589	59.6045		80	2.4959	14.1275		2.58868	31.3882		80	73.494	28.2342		43.2318	42.9323		80	9.315	22.6646		5.56472	48.9174		80	65.567	33.3146		40.3927	74.4334		80	50.792	21.8502		43.9731	57.9203
81	18.708	24.4462		21.8315	45.1618		81	5.1752	16.4605		5.36757	36.6019		81	68.197	25.3781		40.1159	38.5894		81	4.027	22.3412		2.4057	48.1872		81	46.46	34.0894		28.6218	76.1645		81	38.551	21.3478		33.3755	56.5885
82	17.1211	26.0946		19.9797	48.207		82	11.9714	19.241		12.4164	42.8155		82	67.522	23.9993		39.7188	36.4928		82	4.345	26.7529		2.59567	58.1486		82	35.78	28.8465		22.0423	64.4505		82	28.928	20.6232		25.0444	54.6678
83	16.0995	25.3973		18.7875	46.9188		83	19.682	20.1352		20.4136	44.8138		83	68.646	21.8147		40.38	33.1709		83	5.136	26.7458		3.06821	58.1325		83	23.331	25.4526		14.3731	56.8677		83	24.435	15.3333		21.1546	40.6454
84	15.5017	24.3212		18.0899	44.9308		84	35.917	23.6154		37.2521	52.5912		84	68.221	23.6236		40.13	35.9215		84	1.489	23.4752		0.889518	50.7477		84	16.985	24.4641		10.4636	54.6591		84	21.333	18.3043		18.469	48.5209
85	15.875	22.7708		18.5255	42.0666		85	53.0645	22.3816		55.037	49.834		85	67.043	24.4506		39.4371	37.179		85	0.258	24.6743		0.154127	53.4552		85	12.984	25.0723		7.99882	56.018		85	18.928	18.9275		16.3869	50.1728
86	13.1021	23.2278		15.2897	42.9109		86	63.1306	21.4805		65.4772	47.8202		86	67.363	25.1828		39.6253	38.2924		86	0.007	25.9362		0.00418175	56.3045		86	7.44	22.1662		4.58343	49.525		86	22.377	17.7005		19.3729	46.9203
87	10.173	19.9181		11.8715	36.7966		87	60.9597	17.6249		63.2256	39.204		87	69.034	27.4017		40.6082	41.6664		87	0	24.7212		0	53.5611		87	5.799	23.8623		3.57248	53.3145		87	24.928	20.2319		21.5814	53.6305
88	8.2814	18.9562		9.66408	35.0196		88	51.0462	15.6188		52.9436	34.7209		88	73.702	26.9785		43.3541	41.0229		88	0	25.2993		0	54.8664		88	3.491	21.2978		2.15064	47.5848		88	38.763	22.9179		33.559	60.7505
89	7.3267	15.4698		8.54998	28.5788		89	33.5251	13.9894		34.7713	31.0796		89	83.999	31.7246		49.4112	48.2397		89	0	25.4973		0	55.3135		89	1.566	19.2364		0.964737	42.9791		89	51.469	28.6667		44.5592	75.9894
90	9.5911	16.8688		11.1924	31.1633		90	23.518	13.1957		24.3922	29.3059		90	92.541	36.0038		54.4359	54.7466		90	0	25.2874		0	54.8396		90	0.784	17.1171		0.482985	38.244		90	62.087	29.9275		53.7517	79.3315
91	11.7207	18.2501		13.6776	33.7151		91	22.6384	12.8585		23.4799	28.5523		91	99.6	39.2065		58.5882	59.6165		91	0	26.7065		0	58.0438		91	0.981	19.2094		0.604347	42.9187		91	74.116	31.7826		64.1658	84.249
92	13.4429	16.8264		15.6874	31.085		92	21.3989	13.8868		22.1943	30.8503		92	97.252	38.4239		57.2071	58.4265		92	0	23.5397		0	50.8934		92	2.01	18.3177		1.23826	40.9265		92	78.222	32		67.7206	84.8253
93	13.7591	16.1346		16.0563	29.807		93	16.4177	10.4854		17.028	23.2491		93	92.02	38.7636		54.1294	58.943		93	0.958	24.5417		0.572302	53.1558		93	0.981	16.2361		0.604347	36.2756		93	80.319	30.6377		69.536	81.2141
94	16.5686	16.5063		19.3349	30.4936		94	17.3333	14.1111		17.9776	31.3516		94	78.572	34.3674		46.2188	52.2583		94	3.457	26.424		2.06519	57.4059		94	0.016	14.021		0.00985683	31.3265		94	69.585	30.1256		60.2431	79.8566
95	14.4246	17.2719		16.833	31.908		95	26.2249	16.8826		27.1997	37.5451		95	76.112	31.4312		44.7718	47.7936		95	18.512	36.4877		11.0589	80.1292		95	0	13.9006		0	31.0575		95	60.85	29.57		52.6808	78.3839
96	16.2422	18.4164		18.954	34.0223		96	28.6818	20.0142		29.7479	44.5434		96	70.263	27.4042		41.3312	41.6702		96	35.368	36.684		21.1286	80.5724		96	0	15.0049		0	33.5248		96	47.362	29.6812		41.0036	78.6786
97	14.4924	17.2293		16.9121	31.8293		97	40.3309	18.978		41.83	42.2278		97	63.739	26.0927		37.4935	39.676		97	52.173	41.3716		31.1678	91.1568		97	0	14.7692		0	32.9982		97	38.792	29.1691		33.5841	77.3212
98	14.7699	20.7512		17.2359	38.3356		98	55.5378	17.6656		57.6022	39.2949		98	57.528	27.3643		33.84	41.6095		98	63.266	44.0984		37.7947	97.3137		98	0	18.2177		0	40.703		98	31.681	28.8261		27.4278	76.4119
99	19.0218	20.3863		22.1977	37.6615		99	73.2002	17.0875		75.9211	38.003		99	52.615	28.0851		30.95	42.7056		99	70.829	45.2881		42.3127	100		99	0.592	19.8974		0.364703	44.4559		99	24.522	24.9275		21.2299	66.0776
100	18.5709	19.7451		21.6715	36.477		100	87.199	20.1933		90.4403	44.9437		100	48.844	26.0988		28.7318	39.6852		100	67.28	39.7183		40.1926	87.4237		100	6.137	21.9128		3.78071	48.9588		100	26.531	25.971		22.9692	68.8437
101	22.2439	22.6229		25.9578	41.7934		101	85.5392	18.9668		88.7188	42.2028		101	44.808	30.6608		26.3576	46.6221		101	49.651	38.4157		29.6612	84.4825		101	11.468	25.0211		7.06488	55.9036		101	20.29	29.2319		17.566	77.4876
102	22	23.8333		25.6732	44.0295		102	80.5939	18.1518		83.5897	40.3815		102	41.801	30.2472		24.5888	45.9932		102	24.583	35.8007		14.6857	78.578		102	21.734	27.7687		13.3893	62.0424		102	19.333	27.6232		16.7375	73.2233
103	27.8093	24.8714		32.4524	45.9473		103	64.7076	19.719		67.1129	43.8837		103	41.112	33.9512		24.1835	51.6254		103	7.639	33.7839		4.56348	74.0242		103	31.594	28.7743		19.4635	64.2892		103	19.314	33.2367		16.7211	88.1035
104	33.3679	28.9631		38.9391	53.5063		104	55.4646	18.7838		57.5263	41.7938		104	40.304	30.4945		23.7082	46.3692		104	0.187	26.9934		0.111712	58.6916		104	49.939	29.7714		30.765	66.517		104	17.285	32.2367		14.9645	85.4527
105	45.2772	32.0085		52.8368	59.1323		105	48.9956	18.9535		50.8168	42.1731		105	41.313	22.9792		24.3018	34.9416		105	0	21.992		0	47.3987		105	69.686	34.5696		42.9302	77.2374		105	15.971	26.913		13.8269	71.3407
106	57.7578	35.797		67.4012	66.1312		106	42.7063	17.5908		44.2937	39.1278		106	40.904	25.901		24.0612	39.3845		106	0	17.6922		0	37.69		106	87.189	34.2505		53.7129	76.5244		106	17.092	25.8116		14.7974	68.4211
107	66.4759	42.9713		77.5748	79.3849		107	41.7064	18.6707		43.2567	41.5411		107	42.387	22.2257		24.9335	33.7959		107	0	13.6586		0	28.5824		107	92.724	36.2109		57.1228	80.9045		107	15.13	22.7681		13.0988	60.3535
108	80.6943	43.8991		94.1672	81.0989		108	35.1779	25.5271		36.4855	56.8633		108	44.412	22.0013		26.1247	33.4547		108	0	11.6427		0	24.0306		108	92.823	33.4512		57.1838	74.7386		108	18.174	20.7391		15.7341	54.975
109	84.5019	46.5105		98.6105	85.9232		109	30.2101	27.6483		31.333	61.6036		109	46.104	23.2447		27.12	35.3454		109	0	12.6029		0	26.1987		109	84.361	28.9782		51.9707	64.7448		109	21.894	18		18.9547	47.7142
110	85.6926	50.9824		100	94.1846		110	20.8156	26.2455		21.5893	58.4688		110	48.238	22.4617		28.3753	34.1547		110	0	10.7913		0	22.1082		110	71.866	28.7594		44.2732	64.2559		110	29.623	20		25.6461	53.0158
111	85.3009	53.442		99.5429	98.7284		111	13.3173	20.5832		13.8123	45.815		111	49.99	18.8452		29.4059	28.6556		111	0	12.6138		0	26.2233		111	53.041	24.8233		32.676	55.4616		111	38.783	22.3623		33.5763	59.2778
112	75.7809	54.1303		88.4334	100		112	4.8638	16.6128		5.04459	36.9422		112	56.504	19.1411		33.2376	29.1055		112	0	12.8925		0	26.8526		112	29.809	20.6055		18.3639	46.038		112	43.845	24.913		37.9587	66.0391
113	66.5157	53.8795		77.6213	99.5367		113	3.0175	14.0312		3.12966	31.173		113	61.628	21.3096		36.2518	32.4029		113	0	9.5904		0	19.3966		113	10.004	18.7831		6.16298	41.9663		113	45.179	22.4831		39.1136	59.598
114	49.624	52.3622		57.9093	96.7336		114	4.644	15.035		4.81662	33.4162		114	65.65	22.721		38.6176	34.549		114	0	9.5447		0	19.2934		114	0	15.6792		0	35.0314		114	33.449	23.5507		28.9584	62.428
115	35.0923	49.2404		40.9514	90.9664		115	6.6153	15.2467		6.8612	33.8893		115	67.688	24.5522		39.8165	37.3335		115	0	9.1909		0	18.4946		115	0	12.3971		0	27.6983		115	22.667	21.6667		19.6239	57.4339
116	26.4602	46.4764		30.878	85.8602		116	6.8306	16.0976		7.0845	35.7909		116	66.875	27.3274		39.3382	41.5534		116	0	9.7676		0	19.7967		116	0	11.4897		0	25.6709		116	16.126	18.3623		13.9611	48.6746
117	17.7569	41.1095		20.7216	75.9455		117	16.6981	22.844		17.3188	50.8673		117	72.398	27.3784		42.5871	41.631		117	0	6.8961		0	13.3131		117	0	9.7273		0	21.7333		117	5.507	19.2174		4.76768	50.9413
118	11.0409	32.6698		12.8843	60.354		118	23.9707	26.6712		24.8617	59.4201		118	75.488	26.7744		44.4047	40.7125		118	0	3.8979		0	6.54329		118	0	10.6434		0	23.7801		118	0	17.1594		0	45.486
119	4.5833	27.3333		5.34854	50.4954		119	28.577	30.6984		29.6392	68.4198		119	78.728	27.0442		46.3106	41.1228		119	0	4.708		0	8.37245		119	0	7.023		0	15.6912		119	0	21		0	55.6666
120	1.0842	20.4198		1.26522	37.7234		120	25.9025	32.1002		26.8653	71.5525		120	84.258	27.2922		49.5635	41.4999		120	0	4.085		0	6.96575		120	0	5.2743		0	11.7841		120	0	20		0	53.0158
121	0	14.765		0	27.2768		121	17.1311	24.604		17.7679	54.8004		121	91.909	30.424		54.0641	46.262		121	0	4.2326		0	7.29903		121	0	4.0158		0	8.97233		121	0	16.7005		0	44.2695
122	0	11.092		0	20.4913		122	7.4417	16.0241		7.71832	35.6266		122	100.962	32.1646		59.3894	48.9088		122	0	5.3202		0	9.75476		122	0	2.8593		0	6.38841		122	0	13.2609		0	35.1519
123	0	11.4797		0	21.2075		123	0.3187	12.4605		0.330546	27.6629		123	106.692	34.7185		62.76	52.7922		123	0	6.5528		0	12.5379		123	0	8.2044		0	18.3307		123	0	12.8986		0	34.1915
124	0	5.9337		0	10.9619		124	0	9.7588		0	21.6253		124	113.169	35.5359		66.57	54.0351		124	0	4.6667		0	8.2792		124	0	3.8364		0	8.57151		124	0	11.5217		0	30.5416
125	0	4.6109		0	8.51815		125	0	6.4965		0	14.3349		125	111.424	37.6409		65.5435	57.2359									125	0	5.7631		0	12.8762		125	0	12.4493		0	33.0005
126	0	2.0631		0	3.81136		126	0	7.3145		0	16.163		126	110.177	38.0088		64.81	57.7953		Min	0	1					126	0	8.4652		0	18.9134		126	0	8.3188		0	22.0514
127	0	5.6154		0	10.3739		127	0	7.8023		0	17.2531		127	107.54	36.7872		63.2588	55.9378		Max	167.394	45.2881					127	0	4.7228		0	10.552		127	0	7.9855		0	21.1679
128	0	2.4233		0	4.47679		128	0	3.4574		0	7.54335		128	100.019	37.2118		58.8347	56.5834									128	0	4.5093		0	10.0749		128	0	7.3768		0	19.5543
129	0	2.3321		0	4.30831		129	0	3.3682		0	7.34402		129	92.705	37.3259		54.5324	56.7569									129	0	3.9352		0	8.79225		129	0	5.9275		0	15.7126
130	0	1.1298		0	2.08719		130	0	0.7558		0	1.50599		130	78.989	31.9118		46.4641	48.5244									130	0	5.6749		0	12.6792		130	0	6.3527		0	16.8397
131	0	0.0824		0	0.152225		131	0	0.3831		0	0.673103		131	72.236	32.216		42.4918	48.9869									131	0	0.3703		0	0.827346		131	0	5.5169		0	14.6241
132	0	0.6073		0	1.12192		132	0	0.4723		0	0.872441		132	65.672	28.5321		38.6306	43.3853									132	0	0.7811		0	1.74518		132	0	3.1884		0	8.45178
133	0	0.3073		0	0.567704		133	0	1.3409		0	2.81353		133	61.499	30.8205		36.1759	46.8649									133	0	0.7387		0	1.65045		133	0	6.942		0	18.4018
134	0	0.4348		0	0.803247		134	0	3.058		0	6.6508		134	54.275	31.5214		31.9265	47.9307									134	0	1.1336		0	2.53275		134	0	2.8986		0	7.68358
135	0	0.3008		0	0.555696		135	0	4.9214		0	10.815		135	45.223	29.3258		26.6018	44.5921									135	0	0.0142		0	0.0317265		135	0	7.0725		0	18.7477
136	0	6.821e-13		0	1.26011e-12		136	0	0.8387		0	1.69125		136	35.89	26.1743		21.1118	39.8									136	0	0		0	0		136	0	5.7826		0	15.3285
							137	0	0.7481		0	1.48878		137	30.256	26.4892		17.7976	40.2789									137	0	0		0	0		137	0	6.6377		0	17.5952
Min	0	0					138	0	1.4897		0	3.14606		138	23.596	22.3093		13.88	33.923									138	0	0.0939		0	0.209797		138	0	6.6667		0	17.672
Max	85.6926	54.1303					139	0	1.2989		0	2.71967		139	20.833	23.0658		12.2547	35.0733									139	0	0		0	0
							140	0	0.7433		0	1.47805		140	18.854	23.0738		11.0906	35.0855									140	0	0.024		0	0.0536222		Min	0	0
							141	0	3.6667		0	8.01108		141	15.765	20.6337		9.27353	31.3751									141	0	0.4833		0	1.07982		Max	115.507	37.7246
														142	13.637	17.4859		8.02176	26.5887									142	0	0.0571		0	0.127576
							Min	0	0.0819					143	14.875	15.0023		8.75	22.8122									143	0	0.6667		0	1.48958
							Max	96.4161	44.8299					144	12.737	13.806		7.49235	20.9931
														145	10.671	12.013		6.27706	18.2667									Min	0	0
														146	8.453	11.9072		4.97235	18.1058									Max	162.324	44.7576
														147	4.868	11.1259		2.86353	16.9178
														148	3.514	11.1601		2.06706	16.9698
														149	2.727	9.2691		1.60412	14.0944
														150	0.458	8.9668		0.269412	13.6347
														151	0.186	8.1765		0.109412	12.433
														152	0	6.6211		0	10.0679
														153	0	6.8417		0	10.4033
														154	0	6.1239		0	9.31186
														155	0	7.1743		0	10.9091
														156	0	9.5118		0	14.4634
														157	0	7.6798		0	11.6777
														158	0	6.097		0	9.27096
														159	0	4.7836		0	7.27383
														160	0	4.5953		0	6.98751
														161	0	2.9819		0	4.53421
														162	0	4.5188		0	6.87118
														163	0	5.1681		0	7.8585
														164	0	3.4425		0	5.23459
														165	0	2.1602		0	3.28475
														166	0	2.3869		0	3.62947
														167	0	3.0556		0	4.64628
														168	0	3.0678		0	4.66483
														169	0	2.7847		0	4.23435
														170	0	3.4176		0	5.19672
														171	0	5.2299		0	7.95247
														172	0	5.9165		0	8.9965
														173	0	6.9726		0	10.6024
														174	0	5.9258		0	9.01064
														175	0	3.5323		0	5.37113
														176	0	3.2071		0	4.87664
														177	0	3.6398		0	5.5346
														178	0	3.3929		0	5.15917
														179	0	1.9526		0	2.96908
														180	0	2.9046		0	4.41667
														181	0	3.1701		0	4.82038
														182	0	3.6343		0	5.52623
														183	0	4.7519		0	7.22563
														184	0	6.105		0	9.28312
														185	0	3.6698		0	5.58021
														186	0	2.2982		0	3.49459
														187	0	2.6362		0	4.00855
														188	0.726	1.7248		0.427059	2.62269
														189	4.689	3.7128		2.75824	5.6456
														190	8.887	5.6265		5.22765	8.55553
														191	13.501	6.3524		7.94176	9.65931
														192	18.651	6.344		10.9712	9.64654
														193	29.15	9.0263		17.1471	13.7252
														194	36.222	12.3473		21.3071	18.775
														195	45.95	15.7299		27.0294	23.9185
														196	54.797	20.7564		32.2335	31.5617
														197	59.293	26.55		34.8782	40.3713
														198	59.998	26.914		35.2929	40.9248
														199	61.038	25.0677		35.9047	38.1174
														200	57.553	26.0127		33.8547	39.5543
														201	54.749	26.3768		32.2053	40.108
														202	55.223	27.5544		32.4841	41.8986
														203	55.222	27.0479		32.4835	41.1284
														204	51.855	27.5891		30.5029	41.9514
														205	49.923	30.296		29.3665	46.0674
														206	56.468	31.1043		33.2165	47.2965
														207	66.053	33.0513		38.8547	50.2571
														208	80.327	32.8878		47.2512	50.0084
														209	98.441	35.0263		57.9065	53.2602
														210	115.709	39.7026		68.0641	60.3709
														211	122.922	41.0228		72.3071	62.3783
														212	132.15	41.7186		77.7353	63.4364
														213	133.842	44.9892		78.7306	68.4096
														214	135.543	44.6299		79.7312	67.8632
														215	139.366	47.6965		81.98	72.5262
														216	152.457	53.103		89.6806	80.7472
														217	167.309	54.5423		98.4171	82.9358
														218	170	59.4706		100	90.4296
														219	169.97	55.3638		99.9824	84.1849
														220	170	55.3027		100	84.092
														221	170	55.4306		100	84.2865
														222	167.439	51.2851		98.4935	77.983
														223	163.967	49.8488		96.4512	75.7989
														224	151.821	50.1069		89.3065	76.1914
														225	136.687	49.0248		80.4041	74.546
														226	123.986	47.9926		72.9329	72.9765
														227	112.294	47.0637		66.0553	71.564
														228	103.491	44.9442		60.8771	68.3411
														229	91.735	44.2615		53.9618	67.303
														230	85.602	43.383		50.3541	65.9672
														231	77.895	41.6272		45.8206	63.2974
														232	69.352	37.1621		40.7953	56.5078
														233	65.256	37.5642		38.3859	57.1193
														234	61.607	36.7862		36.2394	55.9363
														235	61.236	38.1391		36.0212	57.9934
														236	60.174	37.1515		35.3965	56.4917
														237	66.517	36.2268		39.1276	55.0856
														238	70.141	35.7524		41.2594	54.3643
														239	75.187	34.4558		44.2276	52.3927
														240	82.132	37.001		48.3129	56.2629
														241	86.802	40.0142		51.06	60.8447
														242	92.913	42.5074		54.6547	64.6358
														243	97.274	43.4497		57.22	66.0686
														244	102.03	44.7116		60.0176	67.9874
														245	103.526	44.5824		60.8976	67.791
														246	104.746	45.3612		61.6153	68.9752
														247	107.87	44.3953		63.4529	67.5065
														248	113.754	47.1221		66.9141	71.6528
														249	128.355	46.9136		75.5029	71.3358
														250	138.573	47.7157		81.5135	72.5554
														251	149.192	50.7685		87.76	77.1974
														252	157.335	52.9973		92.55	80.5865
														253	156.668	53.6686		92.1576	81.6073
														254	155.92	55.2492		91.7176	84.0107
														255	148.194	52.6228		87.1729	80.017
														256	142.521	51.8833		83.8359	78.8926
														257	136.704	54.7674		80.4141	83.2781
														258	130.647	54.1831		76.8512	82.3896
														259	136.51	53.2867		80.3	81.0265
														260	145.645	51.5883		85.6735	78.444
														261	151.691	51.2675		89.23	77.9562
														262	158.033	49.8621		92.9606	75.8192
														263	159.904	49.3246		94.0612	75.0019
														264	162.204	51.3919		95.4141	78.1454
														265	161.563	50.2541		95.0371	76.4152
														266	158.553	47.4472		93.2665	72.1471
														267	149.215	50.0907		87.7735	76.1668
														268	143.373	48.7583		84.3371	74.1408
														269	132.148	48.5991		77.7341	73.8987
														270	114.761	47.3354		67.5065	71.9771
														271	98.804	44.4044		58.12	67.5203
														272	86.441	43.7316		50.8476	66.4973
														273	74.658	42.5054		43.9165	64.6327
														274	66.628	43.805		39.1929	66.6089
														275	58.821	41.6263		34.6006	63.296
														276	50.23	39.528		29.5471	60.1054
														277	44.202	34.0604		26.0012	51.7915
														278	39.563	30.1892		23.2724	45.905
														279	37.322	25.9044		21.9541	39.3896
														280	32.55	22.0665		19.1471	33.5538
														281	28.355	23.5974		16.6794	35.8817
														282	24.391	21.46		14.3476	32.6316
														283	23.584	20.0092		13.8729	30.4255
														284	23.038	18.9131		13.5518	28.7588
														285	21.71	20.8393		12.7706	31.6878
														286	20.522	20.0526		12.0718	30.4915
														287	17.942	18.975		10.5541	28.853
														288	16.234	19.4138		9.54941	29.5202
														289	14.288	18.9507		8.40471	28.816
														290	9.834	17.0484		5.78471	25.9234
														291	7.957	14.7637		4.68059	22.4493
														292	4.522	13.7266		2.66	20.8724
														293	4.962	14.7408		2.91882	22.4145
														294	4.11	13.478		2.41765	20.4943
														295	3.778	11.4794		2.22235	17.4553
														296	1.405	10.9712		0.826471	16.6826
														297	0.454	9.9836		0.267059	15.1808
														298	0.09	7.875		0.0529412	11.9745
														299	0.26	10.1885		0.152941	15.4924
														300	0.178	8.9047		0.104706	13.5403
														301	0	7.5001		0	11.4045
														302	0	7.7989		0	11.8588
														303	0	8.9093		0	13.5473
														304	0	8.8667		0	13.4825
														305	0	9.3347		0	14.1941
														306	0	9.4111		0	14.3103
														307	0	8.6627		0	13.1723
														308	0	9.9448		0	15.1218
														309	0	10.1048		0	15.3651
														310	0	9.5059		0	14.4545
														311	0	10.2679		0	15.6131
														312	0	11.1686		0	16.9827
														313	0	12.1271		0	18.4402
														314	0	10.2141		0	15.5313
														315	0	9.2345		0	14.0418
														316	0	9.0895		0	13.8213
														317	0	8.7899		0	13.3657
														318	0	7.3958		0	11.2459
														319	0	7.5771		0	11.5216
														320	0	7.5474		0	11.4764
														321	0	8.9384		0	13.5915
														322	0	9.1358		0	13.8917
														323	0	8.2856		0	12.5989
														324	0	6.4737		0	9.84376
														325	0	7.2276		0	10.9901
														326	0	6.2963		0	9.57401
														327	0	6.3175		0	9.60625
														328	0	6.0865		0	9.25499
														329	0	5.4111		0	8.228
														330	0	6.1761		0	9.39124
														331	0	8.2912		0	12.6074
														332	0	9.4316		0	14.3415
														333	0	7.7931		0	11.85
														334	0	7.0256		0	10.683
														335	0	7.9717		0	12.1216
														336	0	7.139		0	10.8554
														337	0	7.304		0	11.1063
														338	0	9.9306		0	15.1002
														339	0	9.1726		0	13.9476
														340	0	8.0298		0	12.2099
														341	0	6.0561		0	9.20877
														342	0	5.4485		0	8.28486
														343	0	6.1671		0	9.37755
														344	0	8.061		0	12.2574
														345	0	6.4757		0	9.8468
														346	0	6.1078		0	9.28738
														347	0	5.2347		0	7.95977
														348	0	3.3315		0	5.0658
														349	0	3.7475		0	5.69836
														350	0	3.3235		0	5.05364
														351	0	2.7645		0	4.20364
														352	0	2.8356		0	4.31175
														353	0	2.9166		0	4.43492
														354	0	4.1566		0	6.32043
														355	0	5.1143		0	7.77669
														356	0	4.7559		0	7.23171
														357	0	4.8472		0	7.37054
														358	2.242	6.9466		1.31882	10.5628
														359	7.063	7.0076		4.15471	10.6556
														360	12.233	10.089		7.19588	15.3411
														361	21.776	10.9775		12.8094	16.6921
														362	33.757	13.5918		19.8571	20.6674
														363	51.035	16.0204		30.0206	24.3603
														364	66.995	21.0299		39.4088	31.9776
														365	79.622	25.7984		46.8365	39.2285
														366	89.417	28.2971		52.5982	43.0279
														367	95.694	28.0597		56.2906	42.6669
														368	92.041	26.188		54.1418	39.8209
														369	93.221	25.0197		54.8359	38.0444
														370	92.144	25.3377		54.2024	38.5279
														371	90.633	26.8899		53.3135	40.8882
														372	92.058	29.7714		54.1518	45.2697
														373	86.047	27.0026		50.6159	41.0595
														374	79.582	28.7138		46.8129	43.6615
														375	73.824	28.7935		43.4259	43.7827
														376	66.074	26.5374		38.8671	40.3522
														377	57.766	26.3962		33.98	40.1375
														378	48.715	26.7444		28.6559	40.6669
														379	49.322	26.2907		29.0129	39.977
														380	40.334	23.683		23.7259	36.0118
														381	41.784	22.7199		24.5788	34.5474
														382	46.878	22.8245		27.5753	34.7064
														383	50.751	23.6084		29.8535	35.8984
														384	57.574	23.5574		33.8671	35.8208
														385	67.381	25.115		39.6359	38.1893
														386	88.553	27.708		52.09	42.1322
														387	99.89	30.1754		58.7588	45.884
														388	104.631	35.2834		61.5476	53.6511
														389	99.938	40.1228		58.7871	61.0098
														390	91.777	43.5062		53.9865	66.1545
														391	87.437	42.5219		51.4335	64.6578
														392	83.598	37.013		49.1753	56.2811
														393	79.65	34.7313		46.8529	52.8116
														394	77.53	35.3423		45.6059	53.7407
														395	65.712	36.1961		38.6541	55.039
														396	52.444	37.5861		30.8494	57.1526
														397	39.458	41.8425		23.2106	63.6248
														398	31.165	36.7171		18.3324	55.8312
														399	26.444	33.1119		15.5553	50.3492
														400	24.246	29.6277		14.2624	45.0512
														401	21.79	24.7816		12.8176	37.6823
														402	18.817	23.8605		11.0688	36.2817
														403	18.908	24.1879		11.1224	36.7796
														404	18.285	23.0053		10.7559	34.9813
														405	17.622	23.5345		10.3659	35.786
														406	18.686	22.4878		10.9918	34.1944
														407	20.176	23.3593		11.8682	35.5196
														408	22.073	25.9169		12.9841	39.4086
														409	24.756	27.6596		14.5624	42.0586
														410	30.856	28.7462		18.1506	43.7108
														411	36.326	32.771		21.3682	49.8308
														412	49.381	32.4977		29.0476	49.4153
														413	63.062	31.1891		37.0953	47.4254
														414	73.045	30.1811		42.9676	45.8927
														415	80.801	33.0087		47.53	50.1923
														416	89.338	33.7567		52.5518	51.3297
														417	103.405	32.9673		60.8265	50.1293
														418	110.466	36.0046		64.98	54.7478
														419	122.755	39.2919		72.2088	59.7464
														420	129.594	43.7924		76.2318	66.5897
														421	131.407	49.5368		77.2982	75.3245
														422	133.678	54.1825		78.6341	82.3887
														423	134.76	56.8787		79.2706	86.4885
														424	124.02	54.7749		72.9529	83.2895
														425	109.151	54.0614		64.2065	82.2045
														426	94.446	52.1653		55.5565	79.3214
														427	81.469	48.1208		47.9229	73.1714
														428	70.95	45.213		41.7353	68.7499
														429	62.41	42.3618		36.7118	64.4144
														430	52.762	41.439		31.0365	63.0112
														431	43.801	40.9045		25.7653	62.1985
														432	34.296	37.889		20.1741	57.6131
														433	25.208	36.8873		14.8282	56.09
														434	19.113	33.1764		11.2429	50.4473
														435	13.937	28.1997		8.19824	42.8798
														436	7.743	24.3263		4.55471	36.99
														437	3.984	22.284		2.34353	33.8845
														438	2.864	20.1023		1.68471	30.5671
														439	1.387	16.7502		0.815882	25.47
														440	0.501	14.6032		0.294706	22.2053
														441	0	12.3376		0	18.7603
														442	0	10.7024		0	16.2738
														443	0	9.6861		0	14.7285
														444	0	8.9411		0	13.5956
														445	0	8.0664		0	12.2656
														446	0	7.2632		0	11.0443
														447	0	9.1574		0	13.9245
														448	0	6.6571		0	10.1226
														449	0	6.9245		0	10.5292
														450	0	8.4323		0	12.822
														451	0	7.9635		0	12.1091
														452	0	6.611		0	10.0525
														453	0	6.0744		0	9.23659
														454	0	5.136		0	7.80968
														455	0	4.7131		0	7.16663
														456	0	5.1841		0	7.88282
														457	0	5.084		0	7.73061
														458	0	5.1776		0	7.87294
														459	0	4.6975		0	7.14291
														460	0	6.1604		0	9.36736
														461	0	6.294		0	9.57051
														462	0	7.6738		0	11.6686
														463	0	5.9283		0	9.01444
														464	0	5.4272		0	8.25248
														465	0	5.7867		0	8.79912
														466	0	5.8181		0	8.84687
														467	0	6.489		0	9.86703
														468	0	7.4535		0	11.3336
														469	0	4.9854		0	7.58069
														470	0	5.4711		0	8.31923
														471	0	5.6667		0	8.61665
														472	0	5.2877		0	8.04036
														473	0	3.6078		0	5.48594
														474	0	4.7874		0	7.27961
														475	0	6.0391		0	9.18292
														476	0	5.3575		0	8.14649
														477	0	4.6901		0	7.13166
														478	0	4.7432		0	7.2124
														479	0	4.9453		0	7.51971
														480	0	3.1652		0	4.81293
														481	0	3.9564		0	6.01601
														482	0	3.8787		0	5.89786
														483	0	2.7486		0	4.17946
														484	0	2.5304		0	3.84767
														485	0	3.5866		0	5.4537
														486	0	2.7965		0	4.25229
														487	0	3.6853		0	5.60378
														488	0	5.7773		0	8.78483
														489	0	6.1312		0	9.32296
														490	0	6.7198		0	10.218
														491	0	8.2883		0	12.603
														492	0	7.3226		0	11.1346
														493	0	8.6781		0	13.1957
														494	0	7.6484		0	11.63
														495	0	6.8798		0	10.4613
														496	0	7.4232		0	11.2875
														497	0	7.1668		0	10.8977
														498	0	8.9652		0	13.6323
														499	0	9.3531		0	14.2221
														500	0	10.2645		0	15.608
														501	0	10.524		0	16.0026
														502	0.698	9.5008		0.410588	14.4467
														503	3.196	9.3787		1.88	14.261
														504	4.313	8.3618		2.53706	12.7148
														505	3.862	11.1077		2.27176	16.8901
														506	5.142	12.1359		3.02471	18.4536
														507	11.141	12.9121		6.55353	19.6338
														508	18.887	13.1557		11.11	20.0043
														509	28.936	14.737		17.0212	22.4087
														510	44.052	19.9352		25.9129	30.313
														511	61.361	22.6793		36.0947	34.4856
														512	76.832	24.8529		45.1953	37.7908
														513	85.659	28.2048		50.3876	42.8876
														514	94.19	32.4834		55.4059	49.3935
														515	98.401	41.9602		57.8829	63.8037
														516	99.452	40.8584		58.5012	62.1284
														517	95.588	42.7705		56.2282	65.0358
														518	94.391	39.7844		55.5241	60.4953
														519	89.222	37.8944		52.4835	57.6214
														520	81.905	39.9415		48.1794	60.7341
														521	74.101	41.7338		43.5888	63.4595
														522	64.173	35.0606		37.7488	53.3123
														523	55.161	30.6117		32.4476	46.5475
														524	45.578	26.4503		26.8106	40.2197
														525	40.861	22.5012		24.0359	34.2148
														526	37.692	19.541		22.1718	29.7136
														527	35.032	19.943		20.6071	30.3249
														528	33.599	20.8171		19.7641	31.654
														529	34.5	19.5007		20.2941	29.6523
														530	32.838	19.8122		19.3165	30.126
														531	37.538	19.7908		22.0812	30.0934
														532	43.18	20.1429		25.4	30.6288
														533	50.623	23.0484		29.7782	35.0469
														534	58.228	25.6287		34.2518	38.9704
														535	73.334	24.7403		43.1376	37.6195
														536	85.737	30.1417		50.4335	45.8328
														537	102.919	36.432		60.5406	55.3977
														538	120.883	40.0664		71.1076	60.9241
														539	141.495	41.4088		83.2324	62.9653
														540	161.145	46.0169		94.7912	69.9722
														541	169.868	54.8365		99.9224	83.3831
														542	170	61.6892		100	93.8032
														543	170	65.7645		100	100
														544	170	63.7499		100	96.9366
														545	170	58.7499		100	89.3338
														546	170	57.0704		100	86.7799
														547	170	61.9044		100	94.1304
														548	170	61.4032		100	93.3683
														549	170	62.1455		100	94.497
														550	170	55.7574		100	84.7834
														551	170	53.0439		100	80.6573
														552	170	52.5365		100	79.8858
														553	170	51.1341		100	77.7533
														554	170	52.0971		100	79.2177
														555	168.537	52.5958		99.1394	79.976
														556	158.488	52.6592		93.2282	80.0724
														557	138.717	50.9725		81.5982	77.5076
														558	129.073	49.3189		75.9253	74.9932
														559	123.467	46.1235		72.6276	70.1343
														560	117.947	42.626		69.3806	64.8161
														561	112.808	41.6991		66.3576	63.4067
														562	105.527	41.233		62.0747	62.698
														563	92.102	42.3048		54.1776	64.3277
														564	78.375	42.1233		46.1029	64.0517
														565	66.733	37.8426		39.2547	57.5426
														566	51.999	30.7809		30.5876	46.8047
														567	42.851	26.9964		25.2065	41.0501
														568	36.51	25.2468		21.4765	38.3897
														569	33.605	22.6961		19.7676	34.5112
														570	29.519	20.7293		17.3641	31.5205
														571	25.343	18.8233		14.9076	28.6223
														572	25.795	19.9104		15.1735	30.2753
														573	20.676	18.708		12.1624	28.447
														574	17.525	20.7715		10.3088	31.5847
														575	15.318	19.1727		9.01059	29.1536
														576	13.987	18.5017		8.22765	28.1333
														577	11.552	19.7021		6.79529	29.9586
														578	10.686	16.009		6.28588	24.3429
														579	11.075	16		6.51471	24.3292
														580	9.318	15.9756		5.48118	24.2921
														581	8.71	15.4101		5.12353	23.4322
														582	8.283	16.0319		4.87235	24.3777
														583	8.575	14.6722		5.04412	22.3102
														584	11.211	14.676		6.59471	22.316
														585	12.387	13.443		7.28647	20.4411
														586	14.076	13.4195		8.28	20.4054
														587	17.59	13.8891		10.3471	21.1194
														588	19.815	16.3866		11.6559	24.9171
														589	21.927	17.5171		12.8982	26.6361
														590	21.745	18.6537		12.7912	28.3644
														591	26.303	21.8744		15.4724	33.2617
														592	28.327	20.9741		16.6629	31.8927
														593	34.038	20.7846		20.0224	31.6046
														594	37.995	21.1653		22.35	32.1835
														595	39.758	21.9273		23.3871	33.3422
														596	37.412	24.7013		22.0071	37.5602
														597	28.073	26.72		16.5135	40.6298
														598	19.307	18.5554		11.3571	28.2149
														599	11.926	18.8605		7.01529	28.6788
														600	4.17	18.9165		2.45294	28.764
														601	1.107	17.6081		0.651176	26.7745
														602	0	16.6268		0	25.2823
														603	0	13.8875		0	21.117
														604	0	11.1177		0	16.9053
														605	0	9.3137		0	14.1622
														606	0	8.6727		0	13.1875
														607	0	8.8941		0	13.5242
														608	0	8.1594		0	12.407
														609	0	8.2446		0	12.5366
														610	0	6.7195		0	10.2175
														611	0	5.0653		0	7.70218
														612	0	5.7313		0	8.71488
														613	0	7.1762		0	10.912
														614	0	6.6458		0	10.1055
														615	0	5.3317		0	8.10726
														616	0	3.0477		0	4.63426
														617	0	1.7282		0	2.62786
														618	0	2.7879		0	4.23922
														619	0	2.8498		0	4.33334
														620	0	2.1947		0	3.33721
														621	0	1.3316		0	2.0248
														622	0	2.7763		0	4.22158
														623	0	1.1395		0	1.7327
														624	0	1.2924		0	1.96519
														625	0	1.746		0	2.65493
														626	0	2.7546		0	4.18858
														627	0	1.4675		0	2.23145
														628	0	3.0446		0	4.62955
														629	0	3.2701		0	4.97244
														630	0	3.476		0	5.28553
														631	0	3.7814		0	5.74991
														632	0	4.4071		0	6.70134
														633	0	4.6476		0	7.06703
														634	0	4.0142		0	6.1039
														635	0	4.0873		0	6.21506
														636	0	2.9494		0	4.48479
														637	0	2.3882		0	3.63144
														638	0	4.2096		0	6.40102
														639	0	5.1011		0	7.75662
														640	0	1.5996		0	2.43232
														641	0	2.7876		0	4.23876
														642	0	2.8654		0	4.35706
														643	0	3.626		0	5.51361
														644	0	4.4857		0	6.82085
														645	0	4.0698		0	6.18845
														646	0	4.5932		0	6.98432
														647	0	4.8494		0	7.37389
														648	0	5.4998		0	8.36287
														649	0	5.6119		0	8.53333
														650	0	4.7565		0	7.23263
														651	0	3.9144		0	5.95215
														652	0	3.3994		0	5.16905
														653	0	3.8813		0	5.90182
														654	0	3.4211		0	5.20205
														655	0	3.042		0	4.6256
														656	0	2.3394		0	3.55724
														657	0	1.2283		0	1.86772
														658	0	2.8953		0	4.40253
														659	0	1		0	1.52058
														Min	0	0
														Ma	170	65.7645

## Sheet: Fig 6
Fig 6C
WT-Ty1 (representative image)							WT-Ty1 (replicate image 1)							WT-Ty1 (replicate image 2)							WT-Ty1 (replicate image 3)							WT-Ty1 (replicate image 4)
Raw values				Plotted Values			Raw values				Plotted values			Raw values				Plotted values			Raw values				Plotted values			Raw values
Distance	TgTom40	WT-Ty1		TgTom40	WT-Ty1		Distance	TgTom40	WT-Ty1		TgTom40	WT-Ty1		Distance	TgTom40	WT-Ty1		TgTom40	WT-Ty1		Distance	TgTom40	WT-Ty1		TgTom40	WT-Ty1		Distance	TgTom40	WT-Ty1		TgTom40	WT-Ty1
0	0	21		0	4.43236		0	0	19		0	0.190444		0	0	5		0	3.38245		0	0	6.3333		0	5.93601		0	0	38		0	20.2355
1	0	23.24		0	6.08711		1	0	19.656		0	0.646399		1	0	4.7352		0	2.76615		1	0	5.5784		0	3.20663		1	0	37.379		0	19.8865
2	0	24.566		0	7.06666		2	0	18.726		0	0		2	0	5.0172		0	3.42248		2	0	5.2016		0	1.84429		2	0	36.745		0	19.5301
3	0.047	29.16		0.028244	10.4604		3	0	21.499		0	1.92738		3	0	5.11		0	3.63847		3	0	4.6915		0	0		3	0	35.624		0	18.9
4	2.021	35.159		1.21449	14.892		4	0	20.607		0	1.30739		4	0	5.3473		0	4.19077		4	0	5.7977		0	3.99952		4	0	34.487		0	18.2609
5	6.76	42.998		4.06233	20.6829		5	0	20.795		0	1.43806		5	0	5.7275		0	5.07565		5	0	5.1447		0	1.63857		5	0.193	31.22		0.157147	16.4245
6	13.339	51.303		8.01589	26.818		6	0	21.202		0	1.72095		6	0	6.0964		0	5.93424		6	0	5.5784		0	3.20663		6	0.41	30.883		0.333835	16.2351
7	18.121	62.163		10.8896	34.8406		7	0	20.924		0	1.52773		7	0	6.0834		0	5.90398		7	0	5.6625		0	3.5107		7	0.846	32.18		0.688841	16.9641
8	26.454	75.125		15.8972	44.416		8	0	22.199		0	2.41392		8	0	6.6212		0	7.15567		8	0	5.4121		0	2.60537		8	1.569	32.069		1.27753	16.9017
9	39.556	89.153		23.7706	54.7788		9	0	24.469		0	3.99169		9	0	6.6434		0	7.20734		9	0	5.1629		0	1.70437		9	4.67	32.636		3.80247	17.2204
10	57.387	105.098		34.4859	66.5578		10	0	28.168		0	6.56269		10	0	7.0139		0	8.06966		10	0	5.6894		0	3.60796		10	4.811	32.937		3.91727	17.3896
11	77.682	119.776		46.6819	77.4009		11	0	34.719		0	11.116		11	0	8.1718		0	10.7646		11	0	5.8191		0	4.0769		11	7.668	35.959		6.24354	19.0883
12	98.489	127.834		59.1856	83.3535		12	0	43.77		0	17.4069		12	0	8.8229		0	12.28		12	0	6.6622		0	7.12517		12	9.403	38.87		7.65623	20.7245
13	120.477	136.85		72.399	90.0139		13	0.404	53.209		0.293102	23.9675		13	0	10.2161		0	15.5225		13	0	7.7826		0	11.176		13	11.32	45.22		9.21712	24.2939
14	140.648	147.328		84.5205	97.7543		14	4.684	70.033		3.39824	35.6611		14	5.526	11.7321		7.58821	19.0509		14	0	9.0802		0	15.8676		14	14.073	53.568		11.4587	28.9863
15	154.28	150.368		92.7124	100		15	16.424	87.461		11.9156	47.7744		15	10.0643	15.6112		13.8201	28.0792		15	4.2348	10.7557		6.28267	21.9254		15	16.851	66.69		13.7206	36.3621
16	166.407	146.529		100	97.164		16	30.9	103.968		22.4179	59.2477		16	23.0954	20.7573		31.7142	40.0564		16	14.3506	13.9364		21.2903	33.4254		16	22.176	78.852		18.0564	43.1983
17	166.368	142.597		99.9766	94.2594		17	41.03	109.836		29.7673	63.3262		17	39.8351	25.9938		54.7009	52.244		17	26.046	17.3965		38.6413	45.9356		17	29.131	91.759		23.7194	50.4533
18	165.119	129.878		99.226	84.8635		18	41.115	107.282		29.8289	61.5511		18	44.0945	29.8507		60.5498	61.2206		18	33.5629	19.3135		49.7933	52.8666		18	41.528	106.18		33.8135	58.5593
19	159.974	119.09		96.1342	76.8941		19	32.752	99.711		23.7616	56.2888		19	53.6957	34.8199		73.734	72.7861		19	38.6858	20.2556		57.3935	56.2728		19	57.157	130.444		46.5391	72.1981
20	151.039	108.734		90.7648	69.2438		20	22.969	86.816		16.664	47.3261		20	57.7219	37.1386		79.2627	78.1827		20	35.0105	19.1023		51.9409	52.103		20	80.188	146.177		65.2917	81.0416
21	140.484	101.489		84.4219	63.8918		21	12.618	79.303		9.15436	42.1042		21	47.5539	35.9253		65.3002	75.3588		21	25.0684	16.3057		37.191	41.9917		21	103.229	164.108		84.0524	91.1205
22	127.604	96.466		76.6819	60.1811		22	7.173	70.793		5.20401	36.1893		22	38.5135	33.6792		52.8861	70.1312		22	14.4016	15.2277		21.3659	38.0942		22	119.605	178.486		97.3863	99.2024
23	112.713	92.444		67.7333	57.21		23	2.457	64.159		1.78255	31.5783		23	29.4074	30.0741		40.3817	61.7406		23	5.7704	13.1403		8.56085	30.5471		23	122.815	179.905		100	100
24	91.036	86.004		54.7068	52.4526		24	1.253	61.843		0.909051	29.9686		24	23.3648	26.9433		32.0841	54.4539		24	1.0596	12.106		1.572	26.8075		24	117.706	172.147		95.8401	95.6392
25	68.114	79.466		40.9322	47.6228		25	1.039	59.926		0.753794	28.6362		25	18.8775	23.737		25.9223	46.9915		25	0	11.1407		0	23.3174		25	99.541	157.776		81.0495	87.5613
26	47.272	74.37		28.4075	43.8582		26	0.434	60.421		0.314867	28.9802		26	15.8996	21.9665		21.8331	42.8707		26	0	10.9738		0	22.714		26	76.533	141.076		62.3157	78.1743
27	36.427	71.45		21.8903	41.7011		27	0	62.394		0	30.3516		27	14.3819	20.5721		19.749	39.6254		27	0	10.6689		0	21.6116		27	57.683	123.47		46.9674	68.278
28	30.725	68.524		18.4638	39.5396		28	0	62.248		0	30.2501		28	19.9233	20.2221		27.3583	38.8108		28	0	10.1668		0	19.7962		28	43.705	109.797		35.586	60.5925
29	23.82	68.489		14.3143	39.5138		29	0	61.48		0	29.7163		29	31.1443	21.2543		42.7668	41.2131		29	0	10.5811		0	21.2942		29	31.4	102.2		25.5669	56.3222
30	21.462	66.223		12.8973	37.8398		30	0	60.432		0	28.9879		30	42.1802	23.1764		57.9211	45.6867		30	0	10.9018		0	22.4537		30	26.238	96.436		21.3638	53.0823
31	18.15	68.768		10.907	39.7199		31	0	58.241		0	27.465		31	51.6835	25.9298		70.9709	52.095		31	0	10.8035		0	22.0982		31	22.325	94.221		18.1777	51.8372
32	15.131	72.038		9.09277	42.1355		32	0	58.333		0	27.5289		32	52.7959	26.2487		72.4984	52.8373		32	0	10.9236		0	22.5325		32	21.748	94.841		17.7079	52.1857
33	12.476	69.771		7.49728	40.4608		33	0	57.985		0	27.2871		33	47.201	25.3116		64.8156	50.6562		33	0	10.9845		0	22.7527		33	19.628	95.853		15.9818	52.7546
34	10.315	67.86		6.19866	39.0491		34	0	59.018		0	28.0051		34	41.2224	23.6651		56.6059	46.8241		34	0	11.0694		0	23.0596		34	17.482	96.185		14.2344	52.9412
35	7.922	69.195		4.76062	40.0353		35	0	59.209		0	28.1378		35	34.3181	22.2717		47.125	43.5811		35	0	11.936		0	26.1929		35	17.285	100.172		14.074	55.1823
36	9.025	68.202		5.42345	39.3018		36	0	62.988		0	30.7644		36	22.7196	20.3415		31.1982	39.0887		36	0	12.9309		0	29.79		36	16.321	100.793		13.2891	55.5313
37	9.915	68.735		5.95828	39.6955		37	0	62.075		0	30.1298		37	15.5843	19.8043		21.4001	37.8384		37	0	13.6696		0	32.4608		37	16.972	95.713		13.8192	52.6759
38	10.491	68.943		6.30442	39.8492		38	1.507	63.507		1.09333	31.1252		38	10.7377	18.3758		14.7448	34.5136		38	0	13.5128		0	31.8939		38	16.414	91.324		13.3648	50.2088
39	11	67.972		6.6103	39.1318		39	2.587	65.739		1.87687	32.6765		39	11.3585	16.9486		15.5973	31.1919		39	0	13.8		0	32.9322		39	15.93	86.871		12.9707	47.7058
40	12.089	69.62		7.26472	40.3493		40	3.731	67.532		2.70684	33.9227		40	9.2157	16.5631		12.6548	30.2947		40	0	14.1847		0	34.3232		40	16.897	82.482		13.7581	45.2388
41	14.839	74.053		8.91729	43.624		41	4.117	69.662		2.98688	35.4032		41	8.7547	16.9078		12.0218	31.097		41	0	14.9539		0	37.1042		41	17.681	82.759		14.3964	45.3945
42	19.457	75.792		11.6924	44.9087		42	6.774	73.576		4.91454	38.1236		42	6.5583	16.4071		9.00575	29.9316		42	0	15.8654		0	40.3998		42	17.039	84.764		13.8737	46.5215
43	24.954	77.503		14.9958	46.1727		43	8.906	79.439		6.4613	42.1987		43	6.5187	16.4301		8.95137	29.9852		43	0	16.1445		0	41.4089		43	17.501	83.299		14.2499	45.698
44	37.755	81.811		22.6883	49.3551		44	14.633	89.521		10.6162	49.2062		44	6.6717	17.3145		9.16147	32.0436		44	0	16.6607		0	43.2753		44	17.535	84.287		14.2776	46.2533
45	52.108	86.835		31.3136	53.0665		45	26.44	101.029		19.1822	57.2049		45	7.0781	17.2051		9.71953	31.7889		45	0	17.322		0	45.6662		45	17.121	85.044		13.9405	46.6788
46	63.82	87.094		38.3518	53.2578		46	43.69	111.359		31.6971	64.3848		46	5.5556	17.8519		7.62886	33.2943		46	0	17.2529		0	45.4164		46	17.866	83.938		14.5471	46.0572
47	69.546	81.47		41.7927	49.1032		47	57.794	121.636		41.9295	71.5279		47	7.1985	18.8344		9.88486	35.581		47	0.4266	18.4349		0.632895	49.69		47	18.935	85.709		15.4175	47.0526
48	66.272	74.755		39.8252	44.1426		48	63.728	127.242		46.2347	75.4243		48	6.1563	19.4713		8.45373	37.0633		48	0.8437	19.424		1.2517	53.2661		48	21.061	83.259		17.1486	45.6755
49	54.911	69.602		32.998	40.336		49	63.291	124.862		45.9176	73.7701		49	5.9061	19.0925		8.11016	36.1817		49	0.4194	21.4967		0.622214	60.7601		49	20.471	85.187		16.6682	46.7592
50	41.179	61.222		24.746	34.1454		50	60.51	117.855		43.9	68.8999		50	7.7951	20.098		10.7041	38.5219		50	1.2715	21.4074		1.88637	60.4372		50	20.933	88.071		17.0443	48.3803
51	26.972	52.788		16.2085	27.915		51	57.078	117.2		41.4101	68.4446		51	8.949	21.5397		12.2886	41.8774		51	2.0305	21.3851		3.01241	60.3566		51	21.849	89.824		17.7902	49.3657
52	18.132	46.104		10.8962	22.9774		52	64.133	122.262		46.5285	71.963		52	8.6555	20.3243		11.8856	39.0486		52	2.6796	21.9871		3.9754	62.5331		52	23.106	88.017		18.8137	48.35
53	12.25	42.75		7.36147	20.4997		53	74.642	129.304		54.1528	76.8575		53	9.8019	21.4172		13.4598	41.5923		53	3.907	21.063		5.79635	59.192		53	23.966	90.511		19.5139	49.7518
54	9.481	41.415		5.69748	19.5135		54	79.069	127.89		57.3645	75.8747		54	11.0536	23.8929		15.1786	47.3543		54	7.0512	20.6245		10.461	57.6066		54	26.134	87.931		21.2792	48.3016
55	8.313	41.587		4.99558	19.6405		55	82.184	121.885		59.6245	71.7009		55	14.4974	25.638		19.9076	51.4159		55	11.9474	21.5164		17.7249	60.8313		55	31.451	90.717		25.6084	49.8676
56	9.094	44.547		5.46491	21.8272		56	75.917	107.691		55.0778	61.8354		56	16.4541	27.5964		22.5945	55.9739		56	18.1713	22.1739		26.9586	63.2085		56	35.725	99.573		29.0885	54.8456
57	12.821	49.128		7.7046	25.2113		57	69.048	102.683		50.0943	58.3545		57	18.5217	31.2142		25.4337	64.3941		57	28.1762	22.7652		41.8017	65.3464		57	46.233	109.737		37.6444	60.5587
58	15.744	55.17		9.46114	29.6747		58	54.72	103.6		39.6994	58.9919		58	22.4027	36.24		30.763	76.0913		58	35.9977	22.2301		53.4055	63.4117		58	60.6	120.6		49.3425	66.6648
59	22.15	59.416		13.3107	32.8113		59	53.877	105.76		39.0878	60.4932		59	26.7867	41.1693		36.783	87.5639		59	40.5769	22.883		60.1991	65.7723		59	73.436	131.241		59.794	72.6461
60	28.438	62.885		17.0894	35.3739		60	61.176	110.999		44.3832	64.1346		60	31.2388	41.6925		42.8966	88.7816		60	42.9318	23.2075		63.6928	66.9455		60	83.4	139.46		67.907	77.266
61	45.508	67.353		27.3474	38.6746		61	69.227	117.441		50.2242	68.6121		61	36.9613	44.0971		50.7546	94.3781		61	39.5641	23.0016		58.6965	66.2011		61	90.271	148.078		73.5016	82.1101
62	63.325	74.966		38.0543	44.2985		62	78.118	127.165		56.6746	75.3708		62	34.7307	46.5126		47.6916	100		62	37.193	23.653		55.1788	68.5563		62	86.886	150.671		70.7454	83.5676
63	81.325	78.673		48.8711	47.037		63	81.422	128.925		59.0717	76.5941		63	42.5577	46.0227		58.4395	98.8598		63	35.686	23.8518		52.9431	69.275		63	80.292	143.241		65.3764	79.3912
64	87.106	80.128		52.3452	48.1118		64	74.218	121.285		53.8451	71.2839		64	53.1017	45.9798		72.9184	98.7599		64	31.8343	24.7602		47.2287	72.5594		64	70.91	131.175		57.7372	72.609
65	90.763	82.636		54.5428	49.9645		65	61.885	111.132		44.8976	64.227		65	55.627	43.0802		76.3861	92.0113		65	32.5662	26.3292		48.3146	78.2322		65	62.036	119.038		50.5117	65.7868
66	82.766	82.299		49.7371	49.7156		66	44.968	98.971		32.6243	55.7745		66	64.1462	44.8324		88.0845	96.0895		66	38.5131	28.8711		57.1373	87.4226		66	52.059	106.984		42.3881	59.0113
67	64.986	78.853		39.0524	47.1699		67	31.553	89.918		22.8917	49.4822		67	71.008	44.3599		97.507	94.9897		67	48.1143	31.3805		71.3814	96.4954		67	44.616	95.143		36.3278	52.3555
68	48.894	76.102		29.3822	45.1377		68	23.31	85.951		16.9114	46.7249		68	72.8235	45.0193		100	96.5245		68	56.0856	29.5717		83.2075	89.9556		68	38.273	87.151		31.1631	47.8632
69	36.019	74.274		21.6451	43.7873		69	14.76	82.297		10.7084	44.1852		69	67.3333	45.1667		92.461	96.8675		69	58.8488	28.9456		87.3069	87.6919		69	33.063	78.484		26.921	42.9915
70	29.082	74.559		17.4764	43.9978		70	11.897	82.966		8.63127	44.6502		70	62.4862	43.0867		85.805	92.0265		70	56.3893	24.9061		83.6581	73.0869		70	30.464	71.119		24.8048	38.8516
71	26.543	74.708		15.9507	44.1079		71	8.849	80.794		6.41995	43.1405		71	50.1669	39.1771		68.8883	82.9272		71	48.0808	22.6382		71.3317	64.8872		71	28.253	67.504		23.0045	36.8197
72	27.784	77.046		16.6964	45.8351		72	7.675	78.297		5.56821	41.405		72	39.4707	35.8601		54.2005	75.2071		72	37.5547	20.4639		55.7154	57.0259		72	27.917	69.864		22.7309	38.1462
73	31.336	78.896		18.8309	47.2017		73	7.365	77.662		5.34331	40.9636		73	29.2463	35.8603		40.1605	75.2075		73	28.4659	19.8387		42.2315	54.7655		73	28.743	72.069		23.4035	39.3856
74	41.056	83.773		24.672	50.8045		74	7.064	77.082		5.12493	40.5605		74	24.3975	33.3394		33.5022	69.3403		74	22.7799	19.4614		33.7958	53.4013		74	31.51	76.608		25.6565	41.937
75	52.501	89.885		31.5498	55.3196		75	9.404	80.861		6.8226	43.1871		75	20.3831	30.6452		27.9897	63.0698		75	17.2283	18.6465		25.5596	50.455		75	37.678	87.334		30.6787	47.966
76	65.878	91.489		39.5885	56.5045		76	10.467	84.688		7.59381	45.8471		76	20.2149	27.6492		27.7588	56.0968		76	15.913	19.2569		23.6082	52.6619		76	47.694	105.549		38.834	58.2047
77	77.109	93.129		46.3376	57.716		77	13.027	88.12		9.45109	48.2325		77	15.4813	28.0303		21.2587	56.9838		77	11.8487	18.7167		17.5785	50.7088		77	59.423	120.12		48.3842	66.395
78	95.209	94.087		57.2145	58.4237		78	14.802	90.045		10.7388	49.5705		78	12.4991	26.1853		17.1636	52.6897		78	10.5378	18.0747		15.6337	48.3876		78	74.566	135.979		60.7141	75.3093
79	106.918	91.257		64.2509	56.3331		79	14.316	93.741		10.3863	52.1394		79	11.9109	25.4071		16.3558	50.8785		79	9.7073	17.8484		14.4016	47.5694		79	87.111	150.897		70.9286	83.6947
80	111.188	89.802		66.8169	55.2583		80	17.586	98.414		12.7586	55.3874		80	6.664	24.0641		9.15089	47.7528		80	9.7581	18.1031		14.4769	48.4903		80	102.14	161.034		83.1657	89.3927
81	105.739	88.768		63.5424	54.4944		81	22.78	101.729		16.5269	57.6915		81	6.1714	23.3856		8.47446	46.1736		81	7.5179	17.767		11.1534	47.2751		81	106.804	163.91		86.9633	91.0092
82	94.532	88.815		56.8077	54.5291		82	24.813	104.357		18.0018	59.5181		82	5.6392	22.2356		7.74365	43.4971		82	7.3333	17.3636		10.8795	45.8166		82	108.766	161.406		88.5608	89.6018
83	79.227	85.067		47.6104	51.7604		83	27.879	106.733		20.2262	61.1695		83	3.4781	21.6473		4.77607	42.1278		83	6.1325	15.6433		9.09806	39.5968		83	102.868	157.319		83.7585	87.3045
84	63.119	81.598		37.9305	49.1977		84	33.69	105.738		24.4421	60.4779		84	3.995	22.4625		5.48587	44.0251		84	5.2673	16.7071		7.81446	43.443		84	87.762	150.418		71.4587	83.4254
85	48.147	79.692		28.9333	47.7897		85	38.724	107.172		28.0943	61.4746		85	6.5675	24.1901		9.01838	48.046		85	4.2706	15.6903		6.33578	39.7667		85	75.625	145.729		61.5764	80.7897
86	34.088	79.062		20.4847	47.3243		86	46.396	110.088		33.6603	63.5014		86	5.5599	23.7116		7.63476	46.9323		86	4.8725	15.5414		7.22875	39.2284		86	62.527	138.477		50.9115	76.7134
87	23.2	78.378		13.9417	46.819		87	57.68	115.68		41.8468	67.3881		87	4.6238	22.4669		6.34932	44.0354		87	5.8655	15.9759		8.70194	40.7993		87	51.2	130.2		41.6887	72.0609
88	14.902	78.396		8.95515	46.8323		88	68.428	121.428		49.6445	71.3833		88	5.2	22.0546		7.14055	43.0758		88	7.3705	15.519		10.9347	39.1474		88	43.669	122.466		35.5567	67.7137
89	10.526	75.484		6.32546	44.6812		89	71.683	127.504		52.006	75.6064		89	3.882	21.5468		5.3307	41.8939		89	9.6124	16.6949		14.2608	43.3989		89	35.903	114.91		29.2334	63.4665
90	7.557	73.42		4.54128	43.1564		90	70.828	126.507		51.3857	74.9135		90	3.482	20.5142		4.78142	39.4906		90	11.5726	17.426		17.1689	46.0422		90	29.864	104.517		24.3162	57.6246
91	3.052	69.814		1.83406	40.4926		91	67.103	128.455		48.6832	76.2674		91	0.8182	21.325		1.12354	41.3777		91	16.8875	18.2715		25.054	49.0992		91	26.227	96.346		21.3549	53.0317
92	1.239	69.084		0.74456	39.9533		92	55.725	128.731		40.4285	76.4593		92	2.2222	21.2593		3.05149	41.2248		92	22.9787	19.2892		34.0908	52.7787		92	22.434	90.047		18.2665	49.491
93	0.207	63.185		0.124394	35.5956		93	46.386	123.155		33.653	72.5836		93	2.7064	20.6916		3.71638	39.9035		93	32.098	21.4745		47.62	60.6798		93	19.191	88.01		15.6259	48.346
94	0	54.929		0	29.4966		94	43.278	117.255		31.3982	68.4828		94	1.2401	20.7343		1.70288	40.0029		94	42.3427	23.2799		62.8188	67.2073		94	17.997	80.444		14.6537	44.0932
95	0	45.56		0	22.5755		95	42.034	112.353		30.4957	65.0757		95	1.8951	20.3829		2.60232	39.185		95	50.2349	23.5431		74.5275	68.1589		95	16.644	78.276		13.5521	42.8746
96	0	38.041		0	17.021		96	41.635	109.586		30.2062	63.1525		96	1.903	20.38		2.61317	39.1783		96	52.9689	23.3389		78.5836	67.4206		96	16.811	77.352		13.6881	42.3552
97	0	30.555		0	11.4909		97	43.752	107.259		31.7421	61.5351		97	2.6456	20.4055		3.63289	39.2376		97	51.2617	22.4428		76.0509	64.1807		97	15.324	74.484		12.4773	40.7431
98	0	25.204		0	7.53797		98	51.224	111.243		37.163	64.3042		98	6.0456	19.9607		8.30172	38.2024		98	43.013	20.7551		63.8132	58.0788		98	13.393	69.509		10.905	37.9467
99	0	21.955		0	5.13785		99	63.165	123.931		45.8262	73.123		99	3.8866	20.948		5.33701	40.5003		99	34.6847	19.0002		51.4575	51.7338		99	13.834	66.833		11.2641	36.4425
100	0	19.453		0	3.28955		100	79.8	134.246		57.8949	80.2925		100	3.8587	19.9701		5.2987	38.2243		100	25.7559	18.2517		38.211	49.0276		100	13.268	63.741		10.8032	34.7045
101	0	19.499		0	3.32353		101	98.962	145.312		71.7969	87.9839		101	2.7637	19.9708		3.79507	38.2259		101	18.5962	16.9897		27.589	44.4648		101	11.621	60.332		9.4622	32.7883
102	0	18.103		0	2.29227		102	116.68	156.419		84.6513	95.7039		102	2.6226	20.3113		3.60131	39.0184		102	14.3228	16.506		21.249	42.7159		102	10.75	56.625		8.753	30.7046
103	0	16.321		0	0.975858		103	129.786	162.6		94.1597	100		103	3.9596	20.2902		5.43726	38.9693		103	11.6428	16.8704		17.273	44.0334		103	10.981	54.208		8.94109	29.346
104	0	17.644		0	1.95319		104	136.365	162.021		98.9328	99.5976		104	3.7538	20.6265		5.15465	39.752		104	10.4413	16.577		15.4905	42.9726		104	9.683	52.767		7.88422	28.536
105	0	15.608		0	0.449146		105	137.836	158.586		100	97.2101		105	4.201	21.2962		5.76874	41.3107		105	10.3539	16.7577		15.3608	43.626		105	9.534	51.734		7.7629	27.9554
106	0	15		0	0		106	124.68	153.297		90.4553	93.5339		106	4.2854	21.7512		5.88464	42.3696		106	10.2511	18.0967		15.2083	48.4672		106	9.475	54.393		7.71486	29.45
Min	0	15					107	108.484	148.143		78.7051	89.9516		107	9.0453	23.2923		12.4209	45.9564		107	11.6777	19.7997		17.3248	54.6245		107	10.124	54.97		8.24329	29.7743
Max	166.407	150.368					108	88.421	145.676		64.1494	88.2369		108	17.4115	25.6377		23.9092	51.4152		108	14.5235	20.9522		21.5468	58.7914		108	10.91	56.398		8.88328	30.577
							109	76.846	139.768		55.7518	84.1306		109	28.7521	27.6556		39.4819	56.1117		109	17.7748	22.5982		26.3703	64.7426		109	11.216	51.827		9.13243	28.0076
							110	67.138	140.668		48.7086	84.7561		110	46.4723	31.705		63.815	65.5364		110	21.9992	24.9482		32.6376	73.2391		110	12.133	51.625		9.87909	27.8941
							111	56.663	136.786		41.109	82.0579		111	56.7927	34.2089		77.9868	71.364		111	29.9799	27.2868		44.4776	81.6945		111	13.434	52.38		10.9384	28.3185
							112	45.229	128.521		32.8136	76.3133		112	59.0173	34.981		81.0416	73.161		112	38.0335	29.1898		56.4258	88.5749		112	15.057	53.221		12.2599	28.7912
							113	34.913	123.212		25.3294	72.6233		113	53.5672	37.4688		73.5576	78.9512		113	46.1943	31.2014		68.533	95.8479		113	16.821	56.823		13.6962	30.8159
							114	28.014	119.187		20.3242	69.8257		114	43.9798	36.0807		60.3923	75.7205		114	51.8064	32.3488		76.859	99.9964		114	19.815	63.517		16.134	34.5786
							115	24.975	114.964		18.1194	66.8905		115	31.7407	32.9259		43.5858	68.3779		115	51.2782	32.1927		76.0753	99.432		115	24.571	68.7		20.0065	37.4919
							116	23.4	113.52		16.9767	65.8868		116	19.7848	28.6634		27.1682	58.4573		116	46.2137	30.6327		68.5617	93.7917		116	30.2	75		24.5898	41.0331
							117	22.876	112.296		16.5965	65.0361		117	12.7202	23.9515		17.4672	47.4907		117	36.8772	28.1163		54.7103	84.6936		117	38.624	76.802		31.4489	42.046
							118	21.031	112.239		15.258	64.9965		118	4.5873	20.2438		6.2992	38.8613		118	29.3084	26.6305		43.4814	79.3216		118	50.091	82.51		40.7857	45.2545
							119	17.972	110.18		13.0387	63.5653		119	2.4503	19.3155		3.36471	36.7007		119	22.2065	24.6395		32.9451	72.123		119	64.438	89.193		52.4675	49.011
							120	15.453	108.379		11.2111	62.3136		120	0.431	19.4121		0.591842	36.9256		120	16.9927	22.1146		25.21	62.9941		120	76.024	95.345		61.9012	52.469
							121	15.688	109.234		11.3816	62.9078		121	0.0745	19.6128		0.102302	37.3927		121	13.6932	20.7439		20.315	58.0383		121	82.649	98.855		67.2955	54.442
							122	17.488	108.886		12.6875	62.6659		122	0	19.6165		0	37.4013		122	10.7729	20.3067		15.9825	56.4576		122	79.97	97.419		65.1142	53.6348
							123	17.738	108.692		12.8689	62.5311		123	0	19.5337		0	37.2086		123	9.6276	19.5565		14.2833	53.7452		123	69.172	89.638		56.3221	49.2611
							124	17.494	110.022		12.6919	63.4555		124	0	20.3067		0	39.0077		124	9.3763	18.8887		13.9105	51.3307		124	52.044	75.942		42.3759	41.5626
							125	14.436	114.555		10.4733	66.6062		125	0	18.681		0	35.224		125	9.0106	18.7616		13.368	50.8712		125	38.44	61.199		31.2991	33.2756
							126	14.739	116.359		10.6931	67.8601		126	0	16.6131		0	30.4111		126	9.8566	19.0864		14.6231	52.0455		126	28.813	49.045		23.4605	26.4439
							127	17.149	122.455		12.4416	72.0971		127	0	13.8591		0	24.0014		127	10.4452	19.5004		15.4963	53.5423		127	22.302	38.178		18.159	20.3356
							128	23.619	134.007		17.1356	80.1264		128	0	10.6903		0	16.6262		128	10.7833	19.6124		15.9979	53.9473		128	16.155	31.215		13.1539	16.4217
							129	32.27	142.352		23.4119	85.9266		129	0	8.1875		0	10.8011		129	11.184	20.0708		16.5924	55.6046		129	11.041	26.178		8.98994	13.5904
							130	48.812	145.649		35.4131	88.2182		130	0	7.3025		0	8.74135		130	12.5806	20.149		18.6643	55.8874		130	5.699	20.843		4.64031	10.5916
							131	67.669	142.612		49.0939	86.1073		131	0	6.6606		0	7.24738		131	16.6588	21.014		24.7147	59.0148		131	2.397	16.024		1.95172	7.88286
							132	81.54	132.856		59.1573	79.3264		132	0	5.8815		0	5.43408		132	20.8151	22.8645		30.8809	65.7054		132	1.03	13.77		0.83866	6.61589
							133	86.857	115.728		63.0147	67.4215		133	0	5.1522		0	3.73668		133	31.2414	26.2047		46.3491	77.7821		133	0.195	10.526		0.158775	4.79245
							134	79.059	95.295		57.3573	53.2195		134	0	4.8855		0	3.11596		134	45.9013	30.4576		68.0983	93.1587		134	0	9.23		0	4.06397
							135	62.128	77.956		45.0739	41.168		135	0	4.2807		0	1.70833		135	60.3875	32.1691		89.5897	99.3467		135	0	8.414		0	3.60529
							136	40.124	64.578		29.11	31.8696		136	0	3.5467		0	0		136	67.4045	32.3498		100	100		136	0	7.586		0	3.13988
							137	16.844	55.642		12.2203	25.6586		137	0	3.6256		0	0.183634		137	64.4519	29.1366		95.6196	88.3825		137	0	6.294		0	2.41365
							138	3.116	49.844		2.26066	21.6286		138	0	3.6667		0	0.279291		138	54.7924	24.7643		81.2889	72.5742		138	0	5.85		0	2.16408
							139	0	43.933		0	17.5202		Min	0	3.5467					139	41.7533	19.8498		61.9444	54.8056		139	0	3.915		0	1.07642
							140	0	41.344		0	15.7207		Max	72.8235	46.5126					140	25.9237	15.8322		38.4599	40.2798		140	0	3.076		0	0.604817
							141	0	39.517		0	14.4508									141	15.7818	12.9988		23.4136	30.0355		141	0	3.855		0	1.04269
							142	0	40.037		0	14.8123									142	9.8676	12.0256		14.6394	26.5168		142	0	3.951		0	1.09665
							143	0	41.523		0	15.8451									143	4.6726	10.2409		6.93218	20.0641		143	0	3.454		0	0.81729
							144	0	44.557		0	17.9539									144	0.6421	10.1133		0.952607	19.6028		144	0	2.995		0	0.559287
							145	0	43		0	16.8717									145	0	10.9041		0	22.462		145	0	2		0	0
							Min	0	18.726												146	0	9.2873		0	16.6164		Min	0	2
							Max	137.836	162.6												147	0	8.4173		0	13.4708		Max	122.815	179.905
																					148	0	8.0328		0	12.0806
																					149	0	7.7498		0	11.0574
																					150	0	7.2961		0	9.41706
																					151	0	8.3333		0	13.1671
																					Min	0	4.6915
																					Max	67.4045	32.3498
Fig 6C continued
ScCD1-Ty1 (representative image)							ScCD1-Ty1 (replicate image 1)							ScCD1-Ty1 (replicate image 2)							ScCD1-Ty1 (replicate image 3)							ScCD1-Ty1 (replicate image 4)
Raw values				Plotted values			Raw				Plotted values			Raw				Plotted values			Raw				Plotted values			Raw				Plotted values
Distance	TgTom40	ScCD1-Ty1		TgTom40	ScCD1-Ty1		Distance	TgTom40	ScCD1-Ty1		TgTom40	ScCD1-Ty1		Distance	TgTom40	ScCD1-Ty1		TgTom40	ScCD1-Ty1		Distance	TgTom40	ScCD1-Ty1		TgTom40	ScCD1-Ty1		Distance	TgTom40	ScCD1-Ty1		TgTom40	ScCD1-Ty1
0	0	19		0	0		0	0	12		0	1.13173		0	4	14		2.80267	3.48335		0	15	18		3.50536	7.7421		0	0	10		0	0
1	0	19.0038		0	0.00581884		1	0	11.216		0	0.633257		1	3.573	15.834		2.48166	5.08047		1	14.834	18.002		3.42224	7.74405		1	0	10.001		0	0.000892005
2	0	19.9589		0	1.46834		2	0	12.942		0	1.73065		2	3.33	15.88		2.29897	5.12052		2	14.991	18.974		3.50086	8.68885		2	0	10.697		0	0.621727
3	0	20		0	1.53127		3	0	13		0	1.76753		3	3.032	16.617		2.07494	5.76233		3	15	18.517		3.50536	8.24464		3	0	10.441		0	0.393374
4	0	21.8356		0	4.34208		4	0	13.927		0	2.35691		4	3.046	17.373		2.08546	6.42068		4	13.106	18.662		2.55691	8.38558		4	0	11.151		0	1.0267
5	0	21.8648		0	4.38679		5	0	14.931		0	2.99526		5	3.021	16.79		2.06667	5.91299		5	13	17.894		2.50383	7.63907		5	0	12.423		0	2.16133
6	0	23.863		0	7.44659		6	0	17.241		0	4.46396		6	3.649	16.848		2.53879	5.96349		6	13.914	18.92		2.96153	8.63636		6	0	11.917		0	1.70997
7	0	24.0424		0	7.7213		7	0	18.689		0	5.3846		7	4	17.174		2.80267	6.24739		7	14	20.21		3.0046	9.89026		7	0	12.945		0	2.62695
8	0	26.0719		0	10.829		8	0	17.845		0	4.84798		8	4.253	17.869		2.99287	6.85262		8	13.396	22.751		2.70213	12.3602		8	0	13		0	2.67601
9	0	28.3001		0	14.241		9	0	18.804		0	5.45771		9	4.992	17.728		3.54845	6.72983		9	13.939	24.312		2.97405	13.8775		9	0	14.862		0	4.33693
10	0	32.829		0	21.176		10	0	21.463		0	7.14831		10	5	18.749		3.55446	7.61896		10	16.005	26.988		4.00863	16.4786		10	0	15.923		0	5.28335
11	0	38.6703		0	30.1206		11	0	23.811		0	8.64117		11	5.016	18.493		3.56649	7.39602		11	19.358	30.443		5.6877	19.8369		11	1.113	18.943		0.484075	7.9772
12	0	44.1514		0	38.5137		12	1.104	27.993		0.432941	11.3001		12	5	18.84		3.55446	7.6982		12	21.669	34.353		6.84497	23.6375		12	4.231	22.692		1.84018	11.3213
13	0	46.9778		0	42.8417		13	3.14	32.518		1.23137	14.1771		13	5	19.292		3.55446	8.09182		13	23.86	39.444		7.94215	28.586		13	6.69	27.2		2.90967	15.3425
14	0	48.5941		0	45.3167		14	5.305	38.28		2.08039	17.8406		14	5	19.98		3.55446	8.69096		14	29.205	45.82		10.6187	34.7836		14	13.333	33.492		5.7989	20.955
15	0	48.4646		0	45.1184		15	7.501	42.902		2.94157	20.7792		15	5.31	20.816		3.78751	9.41898		15	31.699	52.97		11.8677	41.7335		15	21.291	39.714		9.26006	26.505
16	0	48.0135		0	44.4276		16	11.022	46.674		4.32235	23.1775		16	5.054	21.258		3.59506	9.80389		16	36.175	61.763		14.1091	50.2804		16	30.811	47.396		13.4006	33.3574
17	0	47.8059		0	44.1097		17	13.269	49.247		5.20353	24.8134		17	5.809	20.942		4.16266	9.5287		17	44.459	71.319		18.2574	59.569		17	45.012	54.964		19.577	40.1081
18	0	47.2483		0	43.2559		18	16.093	51.759		6.31098	26.4105		18	5.979	21.948		4.29046	10.4048		18	53.048	75.34		22.5585	63.4775		18	60.503	63.097		26.3145	47.3628
19	0.2964	47		0.364362	42.8757		19	18.957	55.011		7.43412	28.4781		19	5.963	21.294		4.27843	9.83524		19	57.645	77.424		24.8605	65.5032		19	74.54	71.906		32.4195	55.2205
20	1.3019	47		1.60042	42.8757		20	23.228	57.918		9.10902	30.3264		20	5.827	22.162		4.17619	10.5911		20	57.512	77.231		24.7939	65.3156		20	79.58	74.018		34.6116	57.1044
21	5.1462	46.9338		6.32619	42.7743		21	28.054	63.06		11.0016	33.5957		21	6	22.462		4.30625	10.8524		21	53.047	73.993		22.558	62.1682		21	72.327	73.987		31.4571	57.0767
22	8.6605	47.0375		10.6463	42.9331		22	32.758	67.646		12.8463	36.5115		22	6	23.019		4.30625	11.3374		22	45.689	68.293		18.8734	56.6277		22	60.6	67.496		26.3566	51.2867
23	13.9795	48.1746		17.1849	44.6743		23	38.831	71.789		15.2278	39.1456		23	6.469	22.647		4.65884	11.0135		23	41.106	64.801		16.5784	53.2334		23	43.759	59.777		19.032	44.4013
24	22.4948	49.9512		27.6527	47.3948		24	46.976	78.878		18.422	43.6528		24	7.515	23.326		5.44521	11.6048		24	38.662	63.326		15.3545	51.7997		24	28.676	53.628		12.472	38.9164
25	33.0584	52.8887		40.6384	51.8929		25	60.317	90.055		23.6537	50.7591		25	7.94	25.107		5.76472	13.1557		25	35.186	58.849		13.6138	47.448		25	20.626	50.57		8.97083	36.1886
26	48.7803	56.7606		59.9653	57.8218		26	79.547	102.414		31.1949	58.617		26	8.618	28.58		6.27443	16.1802		26	32.689	57.855		12.3634	46.4818		26	15.04	48.08		6.54132	33.9675
27	65.1971	61.223		80.1463	64.655		27	102.963	114.438		40.3776	66.2619		27	9.921	32.332		7.25401	19.4475		27	30.715	57.526		11.3749	46.162		27	10.873	44.766		4.72897	31.0114
28	77.5539	67.3753		95.3364	74.0758		28	130.324	127.648		51.1075	74.6608		28	10.696	39.28		7.83665	25.4981		28	30.629	55.742		11.3318	44.4279		28	8.576	42.523		3.72994	29.0107
29	81.3476	71.8659		100	80.9522		29	159.912	140.201		62.7106	82.642		29	11.822	50.236		8.68317	35.039		29	31	54.258		11.5176	42.9854		29	6.738	42.609		2.93055	29.0874
30	74.1002	72.9777		91.0908	82.6546		30	189.055	150.54		74.1392	89.2155		30	14.251	60.75		10.5093	44.195		30	31.04	55.443		11.5377	44.1373		30	6.858	41.675		2.98274	28.2543
31	61.9795	72.5706		76.1909	82.0313		31	211.326	157.853		82.8729	93.8652		31	15.673	69.903		11.5783	52.1658		31	32.558	56.314		12.2978	44.9839		31	7.451	42.151		3.24065	28.6789
32	49.3295	68.3447		60.6404	75.5603		32	226.266	162.82		88.7318	97.0232		32	17.758	74.443		13.1458	56.1194		32	34.961	57.112		13.5012	45.7596		32	7.254	42.41		3.15497	28.9099
33	38.5045	62.0708		47.3333	65.9532		33	235.001	162.625		92.1573	96.8992		33	18.517	75.678		13.7164	57.1949		33	37.559	59.028		14.8021	47.622		33	7	41.913		3.0445	28.4666
34	33.3243	58.8949		40.9653	61.09		34	240.873	161.919		94.46	96.4503		34	18.814	73.919		13.9397	55.6631		34	42.244	61.737		17.1482	50.2552		34	7.693	42.015		3.3459	28.5575
35	31.6259	56.7192		38.8775	57.7584		35	246.198	160.263		96.5482	95.3974		35	17.88	70.335		13.2375	52.542		35	48.481	64.609		20.2715	53.0468		35	8.284	41.385		3.60295	27.9956
36	30.6919	55.7397		37.7293	56.2585		36	249.913	157.901		98.0051	93.8957		36	17.105	68.145		12.6549	50.6348		36	54.215	64.071		23.1429	52.5238		36	8.94	42.329		3.88826	28.8376
37	31.0376	55.0378		38.1543	55.1837		37	253.22	157.232		99.302	93.4703		37	18.63	65.405		13.8013	48.2487		37	55.857	61.347		23.9652	49.8761		37	8.285	43.176		3.60338	29.5932
38	29.6986	54.5249		36.5083	54.3984		38	252.218	155.762		98.909	92.5357		38	19.106	63.224		14.1592	46.3494		38	53.655	58.51		22.8625	47.1185		38	9.1	43.009		3.95785	29.4442
39	27.8093	53.5674		34.1858	52.9322		39	248.407	153.367		97.4145	91.013		39	20.918	62.578		15.5214	45.7869		39	48.368	55.37		20.2149	44.0663		39	8.72	42.97		3.79257	29.4094
40	24.9908	55.2147		30.721	55.4546		40	240.942	149.93		94.4871	88.8277		40	23.67	64.702		17.5904	47.6365		40	40.886	51.66		16.4682	40.4602		40	8.633	45.71		3.75474	31.8535
41	24.0399	56.019		29.5521	56.6862		41	228.812	143.75		89.7302	84.8985		41	26.487	67.16		19.7082	49.7771		41	34.927	49.183		13.4841	38.0525		41	8.998	47.682		3.91348	33.6125
42	23.2558	56.8949		28.5882	58.0275		42	210.463	138.568		82.5345	81.6037		42	31.607	69.463		23.5573	51.7826		42	30.715	47.623		11.3749	36.5361		42	10.354	48.4		4.50325	34.253
43	20.0791	56.0424		24.6831	56.7221		43	189.025	129.671		74.1275	75.947		43	37.808	70.241		28.2192	52.4601		43	28.088	46.71		10.0594	35.6487		43	11.669	48.431		5.07518	34.2806
44	20.1255	55.7671		24.7401	56.3005		44	161.158	117.284		63.1992	68.0714		44	44.58	71.133		33.3103	53.2369		44	26.298	45.549		9.16302	34.5202		44	12.947	48.24		5.63102	34.1103
45	17.9743	54.5274		22.0957	54.4022		45	134.568	103.427		52.7718	59.2611		45	54.225	73.299		40.5613	55.1231		45	25.146	44.772		8.58614	33.7649		45	14.231	47.976		6.18946	33.8748
46	13.9163	52.4939		17.1072	51.2883		46	111.586	89.939		43.7592	50.6854		46	62.369	73.694		46.6839	55.4671		46	23.843	44.859		7.93364	33.8495		46	15.836	48.19		6.88752	34.0657
47	11.9763	52.647		14.7224	51.5228		47	90.589	79.028		35.5251	43.7482		47	69.508	74.325		52.0509	56.0166		47	23	44.918		7.51149	33.9068		47	16.267	49.627		7.07498	35.3475
48	11.0822	51.7568		13.6233	50.1596		48	71.485	72.056		28.0333	39.3154		48	71.24	73.487		53.353	55.2869		48	22.655	44.602		7.33873	33.5997		48	17.288	52.509		7.51904	37.9182
49	8.2046	52.1229		10.0859	50.7202		49	61.733	70.296		24.209	38.1964		49	67.885	70.094		50.8307	52.3321		49	22.385	44.385		7.20352	33.3887		49	18.463	54.501		8.03008	39.6951
50	11.6709	53.7189		14.347	53.1641		50	57.059	72.981		22.3761	39.9035		50	62.634	70.985		46.8831	53.108		50	22.816	44.722		7.41935	33.7163		50	18.852	53.343		8.19927	38.6622
51	7.3495	52.8968		9.03469	51.9053		51	57.381	72.673		22.5024	39.7077		51	58.208	72.743		43.5557	54.639		51	23.649	44.339		7.83649	33.344		51	20.399	52.454		8.8721	37.8692
52	7.7752	50.2214		9.558	47.8085		52	67.892	74.976		26.6243	41.1719		52	58.749	75.966		43.9624	57.4457		52	25.623	44.909		8.825	33.8981		52	22.4	50.92		9.74239	36.5008
53	8.2169	49.089		10.101	46.0745		53	84.495	83.681		33.1353	46.7066		53	67.966	81.44		50.8916	62.2126		53	27.231	46.407		9.63023	35.3542		53	23.68	48.762		10.2991	34.5759
54	10.6971	49.8904		13.1499	47.3017		54	110.555	95.026		43.3549	53.9197		54	75	84.575		56.1797	64.9427		54	27.957	45.208		9.99379	34.1887		54	24.632	49.062		10.7132	34.8435
55	14.8219	48.5359		18.2205	45.2276		55	143.926	107.787		56.4416	62.0332		55	76.681	82.207		57.4435	62.8806		55	28.563	45.185		10.2973	34.1664		55	26.506	51.962		11.5282	37.4303
56	25.9041	52.6564		31.8437	51.5372		56	187.582	125.024		73.5616	72.9925		56	71.653	78.064		53.6635	59.2727		56	29.597	43.118		10.815	32.1572		56	30.449	56.28		13.2431	41.282
57	40.3093	57.1684		49.5519	58.4463		57	224.929	143.758		88.2075	84.9035		57	61.775	71.812		46.2373	53.8282		57	30.842	43.233		11.4385	32.269		57	35.789	61.09		15.5656	45.5725
58	55.1713	63.9362		67.8217	68.8096		58	253.231	155.874		99.3063	92.6069		58	50.859	67.26		38.0308	49.8641		58	35.133	43.909		13.5873	32.9261		58	41.58	66.515		18.0843	50.4117
59	66.1923	69.9707		81.3697	78.0501		59	255	164.73		100	98.2376		59	41.094	65.012		30.6895	47.9065		59	41.73	46.256		16.8908	35.2074		59	49.188	70.227		21.3932	53.7228
60	66.3886	74.2379		81.611	84.5844		60	255	163.776		100	97.631		60	34.513	64.005		25.742	47.0296		60	47.602	48.616		19.8313	37.5013		60	61.272	73.858		26.6489	56.9617
61	55.8714	75.1423		68.6823	85.9692		61	255	162.105		100	96.5686		61	30.427	61.727		22.6702	45.0458		61	54.583	50.555		23.3272	39.3861		61	72.173	77.242		31.3901	59.9802
62	41.256	70.982		50.7157	79.5987		62	255	163.858		100	97.6831		62	29.597	59.935		22.0462	43.4853		62	55.946	49.17		24.0097	38.0398		62	78.323	77.78		34.0649	60.4601
63	27.3359	64.9588		33.6038	70.3755		63	255	167.502		100	100		63	26.639	57.695		19.8224	41.5346		63	52.106	48.144		22.0868	37.0425		63	82.313	77.972		35.8002	60.6314
64	17.732	58.3181		21.7978	60.2068		64	255	167.293		100	99.8671		64	24.395	55.77		18.1354	39.8582		64	44.439	45.543		18.2474	34.5143		64	79.809	75.759		34.7112	58.6574
65	10.3903	53.363		12.7727	52.6192		65	255	167.494		100	99.9949		65	21.982	54.623		16.3213	38.8594		65	37.305	42.477		14.675	31.5341		65	72.75	68.75		31.641	52.4053
66	6.4203	52.2055		7.89243	50.8467		66	255	165.863		100	98.9579		66	20.35	54.252		15.0944	38.5363		66	32.128	38.938		12.0825	28.0942		66	63.462	59.974		27.6014	44.5771
67	5.527	49.8973		6.7943	47.3122		67	255	164.133		100	97.858		67	18.739	53.067		13.8833	37.5044		67	25.847	37.601		8.93717	26.7946		67	53.609	52.844		23.3161	38.2171
68	3.8724	48.9221		4.76031	45.8189		68	255	161.732		100	96.3314		68	17.74	54.211		13.1323	38.5006		68	23.716	35.712		7.87004	24.9584		68	43.955	47.976		19.1173	33.8748
69	3.9469	48.6353		4.85189	45.3798		69	255	158.049		100	93.9898		69	17.866	55.67		13.227	39.7711		69	23.09	36.917		7.55656	26.1297		69	37.119	45.282		16.1441	31.4717
70	5.0308	48.0308		6.18433	44.4541		70	250.85	145.477		98.3725	85.9965		70	17.654	55.16		13.0676	39.327		70	22.517	34.662		7.26962	23.9378		70	34.154	43.722		14.8545	30.0802
71	4.8699	48.6008		5.98653	45.3269		71	223.678	129.591		87.7169	75.8962		71	17.021	55.927		12.5917	39.9949		71	21.725	35.71		6.87302	24.9565		71	31.414	42.304		13.6628	28.8153
72	5.0415	49.164		6.19748	46.1893		72	185.178	113.163		72.6188	65.4512		72	17	54.775		12.5759	38.9917		72	21.076	35.046		6.54802	24.3111		72	28.726	41.244		12.4937	27.8698
73	5.25	49.5		6.45379	46.7039		73	145.647	99.931		57.1165	57.0383		73	16.435	55.812		12.1512	39.8948		73	20.914	35.917		6.46689	25.1577		73	25.718	40.81		11.1855	27.4827
74	5.9456	49.5339		7.30888	46.7558		74	110.88	89.181		43.4824	50.2035		74	16.299	57.819		12.0489	41.6426		74	20.724	35.985		6.37175	25.2238		74	22.938	41.782		9.97638	28.3497
75	7.0586	49.2808		8.67708	46.3682		75	83.435	81.106		32.7196	45.0694		75	16.372	59.829		12.1038	43.393		75	19.832	35.429		5.92507	24.6834		75	21.247	43.385		9.24092	29.7796
76	8.1884	47.6474		10.0659	43.867		76	62.234	75.302		24.4055	41.3792		76	15.078	59.224		11.131	42.8661		76	19.587	36.826		5.80238	26.0413		76	19.477	45.246		8.4711	31.4396
77	10.447	46.5574		12.8424	42.1979		77	48.202	70.437		18.9027	38.286		77	15	59.926		11.0724	43.4774		77	19.015	36.257		5.51594	25.4882		77	19.355	46.799		8.41804	32.8249
78	12.5969	47.1687		15.4853	43.134		78	39.293	66.882		15.409	36.0257		78	14.51	59.613		10.704	43.2049		78	19	37.937		5.50843	27.1212		78	19.08	47.36		8.29843	33.3253
79	14.27	48.1334		17.542	44.6112		79	33.884	63.994		13.2878	34.1895		79	14.554	58.392		10.7371	42.1416		79	17.971	36.967		4.99314	26.1783		79	17.571	47.515		7.64212	33.4636
80	15	50.3515		18.4394	48.0077		80	29.272	61.293		11.4792	32.4722		80	14.361	54.972		10.592	39.1633		80	17.755	36.275		4.88497	25.5057		80	16.615	46.882		7.22633	32.8989
81	14	53.6369		17.2101	53.0386		81	25.809	59.546		10.1212	31.3615		81	14.612	48.323		10.7807	33.3731		81	18.517	35.103		5.26656	24.3665		81	15.885	47.162		6.90883	33.1487
82	12.1126	55.6956		14.8899	56.191		82	23	58		9.01961	30.3786		82	13.485	43.539		9.93339	29.207		82	18.424	34.334		5.21999	23.619		82	14.646	48.112		6.36996	33.9961
83	11.8971	57.2396		14.625	58.5553		83	19.998	56.662		7.84235	29.5279		83	13.399	40.443		9.86874	26.5109		83	18.026	31.073		5.02068	20.4493		83	14.131	49.424		6.14597	35.1664
84	11.6121	58.0685		14.2747	59.8246		84	18.105	55.634		7.1	28.8743		84	12.93	40.272		9.51615	26.362		84	17.113	30.031		4.56348	19.4364		84	14.887	48.173		6.47478	34.0505
85	11.8177	57.9315		14.5274	59.6148		85	17.052	55.855		6.68706	29.0148		85	12.869	43.046		9.47029	28.7777		85	16.927	28.151		4.47034	17.609		85	15.854	46.584		6.89535	32.6331
86	11.0959	56.553		13.6401	57.5039		86	15.276	55.667		5.99059	28.8952		86	12.669	44.151		9.31993	29.74		86	15.901	27.311		3.95655	16.7925		86	15.962	45.77		6.94232	31.907
87	10.4351	55.2074		12.8278	55.4434		87	13.886	54.494		5.44549	28.1494		87	13.068	45.183		9.6199	30.6387		87	15.091	27.404		3.55093	16.8829		87	17	45.9		7.39378	32.023
88	8.8424	52.1415		10.8699	50.7487		88	11.691	54.454		4.58471	28.124		88	13.141	45.937		9.67478	31.2953		88	15.834	28.763		3.923	18.2039		88	17.601	46.878		7.65517	32.8954
89	7.7804	49.4589		9.56439	46.6409		89	9.382	53.523		3.67922	27.5321		89	13.991	46.963		10.3138	32.1888		89	16	30.039		4.00613	19.4442		89	18.679	47.351		8.12402	33.3173
90	8.3562	49.5902		10.2722	46.842		90	8	51.739		3.13725	26.3978		90	14.016	47.774		10.3326	32.895		90	16.08	32.363		4.04619	21.7032		90	18.615	46.414		8.09619	32.4815
91	8.7551	49.6798		10.7626	46.9792		91	7.665	53.024		3.00588	27.2148		91	14.982	50.505		11.0588	35.2733		91	16.875	35.423		4.4443	24.6775		91	20.21	47.73		8.7899	33.6553
92	13.1918	49.8431		16.2166	47.2292		92	6.683	53.496		2.62078	27.5149		92	15.587	53.251		11.5137	37.6646		92	17.651	37.432		4.83289	26.6303		92	20.684	47.576		8.99606	33.518
93	14.8693	49.27		18.2787	46.3517		93	5.914	54.012		2.31922	27.843		93	15.728	54.749		11.6197	38.9691		93	17.908	37.603		4.96159	26.7965		93	21.854	47.037		9.50492	33.0372
94	18.4828	50.3687		22.7208	48.0341		94	5.378	56.037		2.10902	29.1305		94	15.795	56.189		11.67	40.2231		94	17.67	37.437		4.84241	26.6352		94	24.481	48.292		10.6475	34.1567
95	23.6167	55.7189		29.0318	56.2267		95	4.085	59.988		1.60196	31.6425		95	16.541	57.571		12.2309	41.4266		95	17.188	35.788		4.60104	25.0323		95	25.947	51.138		11.2851	36.6953
96	35.8767	59.3627		44.103	61.8064		96	4	62.561		1.56863	33.2784		96	17.388	57.429		12.8676	41.3029		96	17.651	35.757		4.83289	25.0022		96	26.445	54.963		11.5017	40.1072
97	49.2196	63.0471		60.5053	67.4482		97	3.891	62.716		1.52588	33.377		97	17.361	57.765		12.8473	41.5955		97	17.94	35.268		4.97762	24.5269		97	28.144	54.759		12.2406	39.9252
98	62.8116	70.1524		77.2138	78.3283		98	3.57	58.972		1.4	30.9966		98	18.079	56.209		13.3871	40.2405		98	18.477	35.386		5.24653	24.6416		98	30.592	54.302		13.3053	39.5176
99	71.4669	78.6401		87.8537	91.3253		99	2.811	56.528		1.10235	29.4427		99	18.717	54.782		13.8668	38.9978		99	18.19	35.068		5.10281	24.3325		99	32.17	56.438		13.9916	41.4229
100	67.2725	83.2732		82.6976	98.4199		100	2.042	55.122		0.800784	28.5487		100	18.684	52.89		13.8419	37.3502		100	18.3	34.7		5.15789	23.9748		100	35.947	60.077		15.6344	44.6689
101	56.0944	84.3051		68.9564	100		101	2.548	55.476		0.999216	28.7738		101	18.727	50.937		13.8743	35.6495		101	18.572	35.568		5.2941	24.8185		101	41.27	63.64		17.9495	47.8471
102	43.2597	81.1096		53.1788	95.1068		102	2.141	56.39		0.839608	29.3549		102	18	49.14		13.3277	34.0846		102	18.96	36.576		5.4884	25.7983		102	51.143	69.912		22.2435	53.4418
103	32.089	77.5193		39.4468	89.6091		103	3.451	55.61		1.35333	28.859		103	18.047	47.314		13.3631	32.4944		103	18.981	36.995		5.49891	26.2055		103	73.774	76.413		32.0864	59.2407
104	28.1415	74.7029		34.5941	85.2964		104	3.854	54.836		1.51137	28.3669		104	17.481	43.702		12.9375	29.349		104	19.623	36.946		5.82041	26.1579		104	106.76	86.8		46.4329	68.506
105	23.2641	72.5521		28.5984	82.0029		105	4.335	54.878		1.7	28.3936		105	17.361	41.639		12.8473	27.5524		105	20.609	36.85		6.31416	26.0646		105	143.41	96.521		62.3731	77.1772
106	23.0616	68.1437		28.3495	75.2525		106	5.638	59.512		2.21098	31.3399		106	17.964	40.527		13.3007	26.5841		106	22.46	38.788		7.24108	27.9484		106	175.776	105.775		76.4499	85.4318
107	18.6464	62.7444		22.9219	66.9847		107	5.551	62.661		2.17686	33.342		107	17.41	41.185		12.8842	27.1571		107	24.535	41.332		8.28017	30.4212		107	201.113	112.536		87.4697	91.4626
108	15.4718	57.9803		19.0194	59.6895		108	6	66.22		2.35294	35.6048		108	18.372	39.991		13.6074	26.1173		108	28.677	43.828		10.3543	32.8473		108	216.144	118.531		94.0071	96.8102
109	9.9241	55.4795		12.1996	55.8601		109	6.018	67.799		2.36	36.6088		109	19.946	40.563		14.7907	26.6154		109	34.291	48.863		13.1656	37.7414		109	226.306	121.723		98.4269	99.6575
110	8.2674	55.4864		10.1631	55.8707		110	8.965	68.134		3.51569	36.8218		110	22.157	41.143		16.4529	27.1205		110	40.787	53.666		16.4186	42.41		110	229.923	122.107		100	100
111	6.1824	54.0342		7.59998	53.647		111	10.939	68.98		4.2898	37.3596		111	24.046	43.014		17.873	28.7498		111	50.248	58.734		21.1564	47.3362		111	224.658	119.407		97.7101	97.5916
112	5.6896	53.5844		6.99418	52.9582		112	13.854	69.951		5.43294	37.977		112	26.43	48.074		19.6653	33.1563		112	63.898	66.384		27.9918	54.7721		112	206.707	112.611		89.9027	91.5295
113	4.5605	53.0798		5.60619	52.1855		113	16.799	73.487		6.58784	40.2252		113	31.508	52.787		23.4829	37.2605		113	80.584	74.966		36.3476	63.1139		113	177.434	100.856		77.1711	81.044
114	3.9437	49.7923		4.84796	47.1514		114	18.773	74.742		7.36196	41.0231		114	37.022	58.677		27.6283	42.3898		114	102.982	84.088		47.5638	71.9807		114	144.554	88.52		62.8706	70.0402
115	3.3194	49.2978		4.08051	46.3942		115	24.378	74.889		9.56	41.1166		115	43.184	64.35		32.2608	47.33		115	129.868	95.14		61.0274	82.7234		115	102.725	73.791		44.678	56.9019
116	1.7949	50.0462		2.20646	47.5402		116	31.168	79.627		12.2227	44.129		116	48.334	69.309		36.1325	51.6485		116	156.341	104.466		74.2842	91.7884		116	73.344	60.257		31.8994	44.8295
117	0.9834	50.911		1.20889	48.8645		117	42.479	85.073		16.6584	47.5916		117	56.215	74.278		42.0573	55.9757		117	179.528	108.413		85.8954	95.625		117	54.5	52.21		23.7036	37.6515
118	0.3562	50.4175		0.437874	48.1088		118	55.191	88.232		21.6435	49.6001		118	62.87	79.238		47.0605	60.295		118	196.878	109.974		94.5837	97.1423		118	44.714	46.2		19.4474	32.2906
119	1.102	49.4422		1.35468	46.6153		119	71.832	89.813		28.1694	50.6053		119	69.626	82.356		52.1396	63.0103		119	206.011	110.449		99.1572	97.604		119	36.067	40.236		15.6866	26.9707
120	0.7529	49		0.925534	45.9382		120	90.105	94.11		35.3353	53.3373		120	75.9	86.979		56.8563	67.0362		120	207.694	111.369		100	98.4982		120	29.491	35.698		12.8265	22.9227
121	0	49		0	45.9382		121	106.263	96.847		41.6718	55.0775		121	81.367	88.806		60.9663	68.6272		121	198.324	112.914		95.3078	100		121	23.282	32.723		10.126	20.269
122	0	49.6485		0	46.9313		122	126.207	100.547		49.4929	57.43		122	83.545	89.301		62.6037	69.0583		122	181.272	110.145		86.7688	97.3085		122	18.872	28.703		8.20797	16.6832
123	0	51.2914		0	49.447		123	142.25	103.688		55.7843	59.427		123	86.19	91.583		64.5922	71.0455		123	161.69	104.362		76.9628	91.6873		123	13.987	23.967		6.08334	12.4586
124	0	52.9071		0	51.9211		124	151.782	104.242		59.5224	59.7793		124	86.334	93.007		64.7005	72.2856		124	140.659	98.22		66.4311	85.7172		124	12.504	22.744		5.43834	11.3677
125	0	52.2694		0	50.9446		125	152.801	106.424		59.922	61.1666		125	82.118	96.797		61.5309	75.5861		125	118.595	87.616		55.3822	75.4099		125	9.595	19.913		4.17314	8.84245
126	0	51.0707		0	49.109		126	142.63	105.76		55.9333	60.7444		126	84.341	100.573		63.2022	78.8744		126	94.311	72.9		43.2216	61.1058		126	5.7	17.549		2.47909	6.73375
127	0	51.7641		0	50.1708		127	126.313	102.355		49.5345	58.5795		127	88.301	107.555		66.1793	84.9545		127	74.166	58.928		33.1337	47.5248		127	3.964	16.562		1.72406	5.85334
128	0	53.4965		0	52.8236		128	106	97.171		41.5686	55.2835		128	92.797	115.121		69.5593	91.5433		128	62.857	47.089		27.4705	36.0171		128	2.281	16.688		0.992071	5.96573
129	0	53.016		0	52.0878		129	82.997	89.997		32.5478	50.7223		129	103.295	120.243		77.4516	96.0037		129	49.208	39.217		20.6356	28.3654		129	1.29	15.686		0.561057	5.07194
130	0	49.11		0	46.1067		130	62.551	83.34		24.5298	46.4897		130	113.248	124.195		84.9341	99.4453		130	38.728	33.762		15.3875	23.063		130	1	13		0.434928	2.67601
131	0	45.1382		0	40.0247		131	49.009	79.024		19.2192	43.7456		131	121.194	124.832		90.9079	100		131	32.262	28.057		12.1496	17.5177		Min	0	10
132	0	38.9107		0	30.4887		132	40.4	74.403		15.8431	40.8076		132	124.539	121.193		93.4226	96.831		132	26.321	24.536		9.17454	14.0952		Max	229.923	122.107
133	0	33.166		0	21.692		133	34.873	69.047		13.6757	37.4022		133	126.825	119.051		95.1412	94.9657		133	22.245	21.503		7.13341	11.1471
134	0	29.9323		0	16.7403		134	31.127	65.037		12.2067	34.8527		134	130.976	116.989		98.2619	93.17		134	19.037	19.406		5.52696	9.10876
135	0	25.5557		0	10.0386		135	26.929	59.821		10.5604	31.5363		135	132.586	116.356		99.4722	92.6188		135	16.851	17.651		4.43228	7.40287
136	0	23.6438		0	7.11093		136	22.682	53.56		8.8949	27.5556		136	133.288	115.973		100	92.2853		136	15.679	16.311		3.84538	6.10037
137	0	22.5415		0	5.42301		137	18.867	45.268		7.39882	22.2835		137	128.503	114.292		96.4027	90.8214		137	14.809	15.2		3.40972	5.02046
138	0	22		0	4.59382		138	14.916	36.976		5.84941	17.0115		138	124.801	108.487		93.6196	85.7662		138	15.231	14.728		3.62104	4.56167
139	0	21.7971		0	4.28313		139	10.195	31.193		3.99804	13.3346		139	120.97	103.627		90.7395	81.5339		139	12.998	13.841		2.50283	3.69949
140	0	20.4117		0	2.1617		140	6.409	26.221		2.51333	10.1734		140	111.946	99.987		83.9553	78.364		140	12.702	13.12		2.3546	2.99867
141	0	21.5643		0	3.92665		141	3.317	23.226		1.30078	8.26922		141	103.447	98.494		77.5659	77.0639		141	11.913	13.436		1.9595	3.30583
142	0	19.2997		0	0.458923		142	0.598	20.39		0.23451	6.46609		142	97.567	95.156		73.1453	74.157		142	11.449	11.881		1.72714	1.79434
143	0	19.5687		0	0.870836		143	0	17.232		0	4.45823		143	85.681	92.353		64.2096	71.7161		143	10.928	11		1.46624	0.937995
144	0	20.484		0	2.27241		144	0	15.634		0	3.44222		144	76.707	86.901		57.463	66.9683		144	10.129	11.078		1.06613	1.01381
145	0	19.7945		0	1.2166		145	0	15.169		0	3.14658		145	66.428	80.674		49.7354	61.5456		145	9.921	11.914		0.961972	1.82642
146	0	19		0	0		146	0	14.088		0	2.45928		146	55.817	76.903		41.7581	58.2616		146	9.172	10.989		0.586898	0.927303
Min	0	19					147	0	12.869		0	1.68424		147	47.956	72.674		35.8483	54.5789		147	9.32	10.68		0.661011	0.62695
Max	81.3476	84.3051					148	0	12.552		0	1.48269		148	39.039	69.283		29.1446	51.6259		148	9	10.96		0.500766	0.899114
							149	0	11.995		0	1.12855		149	33.402	67.127		24.9068	49.7483		149	8.991	10.035		0.496259	0
							150	0	11.744		0	0.96896		150	28.697	66.408		21.3696	49.1222		150	8.826	11.166		0.413633	1.09935
							151	0	10.762		0	0.344604		151	26.672	66.675		19.8472	49.3547		151	8	11		0	0.937995
							152	0	10.22		0	0		152	23.918	64.276		17.7768	47.2656		Min	8	10.035
							Min	0	10.22					153	22.661	61.706		16.8318	45.0275		Max	207.694	112.914
							Max	255	167.502					154	22.064	61.52		16.383	44.8655
														155	21.25	61.016		15.771	44.4266
														156	19.214	61.932		14.2404	45.2243
														157	16.963	63.201		12.5481	46.3294
														158	14.476	61.295		10.6784	44.6696
														159	13.068	55.043		9.6199	39.2251
														160	11.306	46.702		8.29524	31.9615
														161	10.007	39.501		7.31867	25.6906
														162	8.843	32.61		6.44359	19.6896
														163	7.921	27.355		5.75044	15.1134
														164	7.018	25.044		5.07157	13.1009
														165	6.147	23.667		4.41676	11.9017
														166	5.474	22.623		3.91081	10.9926
														167	5.475	21.679		3.91156	10.1705
														168	4.469	20.469		3.15526	9.1168
														169	4.063	19.883		2.85003	8.60649
														170	4.19	18.893		2.94551	7.74436
														171	3.827	17.164		2.67261	6.23868
														172	3.706	16		2.58164	5.22502
														173	2.969	14.733		2.02758	4.12167
														174	2.363	12.942		1.57199	2.562
														175	2.344	12.054		1.55771	1.7887
														176	2	12.375		1.29909	2.06824
														177	2.131	13.889		1.39758	3.38669
														178	2.764	13.944		1.87346	3.43458
														179	3	15.243		2.05088	4.5658
														180	3	14.984		2.05088	4.34025
														181	2.749	14.582		1.86218	3.99018
														182	1.974	13		1.27955	2.61251
														183	1.199	13		0.696909	2.61251
														184	1	12.685		0.547303	2.3382
														185	0.93	12.562		0.494677	2.23109
														186	0.272	12.544		0	2.21541
														187	0.947	12.962		0.507458	2.57942
														188	1	11.866		0.547303	1.62498
														189	1	10.534		0.547303	0.465027
														190	1	10.284		0.547303	0.247318
														191	1	10		0.547303	0
														Min	0.272	10
														Max	133.288	124.832
Fig 6C continued
ScCD3-Ty1 (representative image)							ScCD3-Ty1 (replicate image 1)							ScCD3-Ty1 (replicate image 2)							ScCD3-Ty1 (replicate image 3)							ScCD3-Ty1 (replicate image 4)
Raw values				Plotted values			Raw				Plotted values			Raw				Plotted values			Raw				Plotted values			Raw				Plotted values
Distance	TgTom40	ScCD3-Ty1		TgTom40	ScCD3-Ty1		Distance	TgTom40	ScCD3-Ty1		TgTom40	ScCD3-Ty1		Distance	TgTom40	ScCD3-Ty1		TgTom40	ScCD3-Ty1		Distance	TgTom40	ScCD3-Ty1		TgTom40	ScCD3-Ty1		Distance	TgTom40	ScCD3-Ty1		TgTom40	ScCD3-Ty1
0	0	19		0	0		0	0	21		0	9.72016		0	0	16		0	0		0	10	36		4.0803	6.51207		0	11	43		8.58503	23.4016
1	0	19.8868		0	1.01816		1	0	20.583		0	9.31483		1	0	19.053		0	1.86352		1	9.518	38.414		3.79934	8.25875		1	10.486	39.715		8.18388	20.0592
2	0	20.3472		0	1.54676		2	0	20.362		0	9.10001		2	0	20.92		0	3.00311		2	10	37.249		4.0803	7.4158		2	11.316	38.3046		8.83166	18.6242
3	0	20.8028		0	2.06985		3	0	19.659		0	8.41668		3	0	22.224		0	3.79906		3	9.773	37.093		3.94798	7.30292		3	11.212	37.9106		8.75049	18.2233
4	0	21.3957		0	2.75058		4	0	21.251		0	9.96413		4	0	25.663		0	5.89819		4	9.737	38.137		3.927	8.05832		4	10.268	36.892		8.01374	17.1869
5	0	21.9927		0	3.43601		5	0	21.936		0	10.63		5	0	26.717		0	6.54154		5	10.923	37.929		4.61832	7.90782		5	11.36	36.9487		8.866	17.2446
6	0	22.8327		0	4.40044		6	0.05	23.536		0.0332641	12.1852		6	0	26.74		0	6.55558		6	11.067	39.533		4.70225	9.06841		6	11.922	35.5122		9.30461	15.783
7	0.076	25.3328		0.0623078	7.27088		7	0	26.077		0	14.6551		7	0	27		0	6.71428		7	11.29	37.41		4.83224	7.53229		7	12.908	36.1368		10.0741	16.4185
8	0.033	29.3606		0.0270547	11.8953		8	0	26.329		0	14.9		8	0	27.962		0	7.30147		8	12.2	38.365		5.36268	8.22329		8	16.441	39.1021		12.8315	19.4356
9	2.532	32.0628		2.07584	14.9978		9	2.183	29.38		1.45231	17.8656		9	0	31.036		0	9.17781		9	14.261	39.761		6.56404	9.23339		9	16.396	42.5799		12.7964	22.9741
10	5.356	36.4638		4.39106	20.0507		10	6.223	31.832		4.14006	20.249		10	0	33.914		0	10.9345		10	15.107	40.267		7.05717	9.59951		10	19.568	45.4241		15.272	25.868
11	9.153	44.7141		7.504	29.5231		11	12.943	37.071		8.61076	25.3414		11	0	39.457		0	14.3179		11	17.213	42.166		8.28476	10.9736		11	25.914	52.2875		20.2248	32.8512
12	13.737	59.5135		11.2621	46.5148		12	22.011	44.04		14.6435	32.1154		12	0	39.269		0	14.2031		12	19.422	45.622		9.57238	13.4742		12	40.692	58.5792		31.7584	39.2528
13	21.705	77.5571		17.7946	67.2312		13	42.14	53.648		28.035	41.4545		13	5.728	45.74		2.55037	18.153		13	22.732	47.024		11.5018	14.4886		13	53.63	71.0864		41.8559	51.9783
14	35.318	92.232		28.9551	84.0799		14	66.485	62.993		44.2313	50.538		14	17.551	55.802		7.81451	24.2947		14	29.13	51.633		15.2312	17.8235		14	71.558	85.1069		55.848	66.2436
15	55.332	101.27		45.3634	94.4571		15	92.571	74.64		61.5859	61.8591		15	33.752	68.001		15.0279	31.7408		15	39.82	59.01		21.4624	23.1612		15	90.573	98.2564		70.6884	79.6227
16	74.758	106.098		61.2896	100		16	117.985	85.984		78.4934	72.8856		16	51.6	85.8		22.9747	42.6051		16	48.173	72.307		26.3313	32.7825		16	109.609	109.294		85.5451	90.853
17	95.102	105.747		77.9684	99.5969		17	133.462	93.982		88.79	80.6598		17	65.128	104.327		28.998	53.9138		17	54.543	88.318		30.0444	44.3674		17	120.351	113.915		93.9288	95.5542
18	102.918	101.084		84.3763	94.2432		18	136.306	100.557		90.682	87.0508		18	70.612	111.378		31.4397	58.2177		18	56.29	100.514		31.0627	53.192		18	128.13	118.284		100	100
19	96.157	94.961		78.8334	87.2132		19	131.783	103.001		87.673	89.4264		19	66.332	114.077		29.5341	59.8651		19	53.213	107.166		29.2692	58.0051		19	124.681	117.275		97.3082	98.973
20	81.818	90.2783		67.0777	81.8368		20	118.185	102.688		78.6265	89.1222		20	55.734	108.969		24.8153	56.7472		20	44.569	107.338		24.2306	58.1296		20	118.17	113.599		92.2266	95.2336
21	59.205	86.2622		48.5386	77.2258		21	99.834	96.451		66.4179	83.0597		21	42.456	96.192		18.9034	48.9483		21	37.48	107.614		20.0984	58.3293		21	105.354	110.01		82.2243	91.5814
22	45.397	80.5442		37.2183	70.6608		22	77.969	89.851		51.8714	76.6444		22	34.565	93.288		15.3899	47.1757		22	32.907	109.8		17.4328	59.911		22	90.163	103.235		70.3684	84.6886
23	32.763	75.3898		26.8604	64.7429		23	56.015	83.683		37.2658	70.649		23	27.855	91.19		12.4023	45.8951		23	30.893	109.654		16.2588	59.8054		23	74.578	96.6435		58.2049	77.9817
24	26.294	72.7042		21.5569	61.6594		24	41.613	77.443		27.6844	64.5836		24	20.25	83.988		9.01623	41.4991		24	28.939	103.906		15.1198	55.6463		24	60.573	88.5477		47.2746	69.7445
25	23.458	68.7796		19.2318	57.1535		25	31.761	73.295		21.13	60.5517		25	18.671	80.849		8.31319	39.5831		25	27.444	93.556		14.2484	48.1574		25	50.359	81.8448		39.3031	62.9246
26	21.729	63.8617		17.8143	51.5071		26	26.651	70.325		17.7305	57.6648		26	18.049	76.815		8.03624	37.1208		26	27.07	84.108		14.0304	41.3212		26	41.222	73.2346		32.172	54.1641
27	20.948	58.2995		17.174	45.121		27	24.427	64.23		16.2509	51.7404		27	18.45	75.302		8.21479	36.1973		27	25.998	76.124		13.4055	35.5443		27	32.485	66.9112		25.3532	47.7303
28	20.929	53.9552		17.1584	40.1331		28	19.814	63.218		13.1819	50.7567		28	19.453	73.831		8.66137	35.2994		28	24.895	74.512		12.7626	34.3779		28	29.761	60.8635		23.2272	41.577
29	18.309	52.5045		15.0105	38.4675		29	19.051	62.371		12.6743	49.9334		29	19.431	74.338		8.65157	35.6089		29	24.627	71.787		12.6064	32.4062		29	26.48	57.6345		20.6665	38.2916
30	17.617	52.4916		14.4431	38.4527		30	16.988	60.164		11.3018	47.7882		30	21.168	77.184		9.42496	37.346		30	24.8	70.64		12.7072	31.5763		30	23.205	53.8698		18.1105	34.4612
31	14.752	51.821		12.0943	37.6828		31	17.55	58.075		11.6757	45.7576		31	24.923	78.031		11.0969	37.863		31	24.478	70.848		12.5195	31.7268		31	23.013	51.5493		17.9607	32.1001
32	16.226	51.2196		13.3027	36.9923		32	15.044	58.927		10.0085	46.5858		32	28.2	89.2		12.5559	44.6805		32	25.813	69.774		13.2977	30.9497		32	21.923	50.731		17.11	31.2676
33	15.674	51.4887		12.8502	37.3013		33	16.123	59.951		10.7264	47.5811		33	34.348	96.721		15.2933	49.2712		33	24.454	69.394		12.5055	30.6747		33	21.077	47.2314		16.4497	27.7068
34	14.193	52.4755		11.636	38.4342		34	16.96	59.9		11.2832	47.5316		34	49.325	107.059		21.9618	55.5814		34	26.48	69.267		13.6865	30.5828		34	20.588	46.2888		16.0681	26.7478
35	15.436	54.6864		12.6551	40.9727		35	14.953	61.528		9.94797	49.114		35	60.668	112.105		27.0122	58.6614		35	25.574	69.951		13.1584	31.0777		35	19.709	47.0273		15.382	27.4992
36	16.001	55.1892		13.1183	41.5499		36	14.777	62.856		9.83089	50.4048		36	74.319	116.069		33.0902	61.081		36	25.922	69.578		13.3612	30.8079		36	19.562	44.3077		15.2673	24.7321
37	18	54.6667		14.7571	40.95		37	14.272	61.329		9.49492	48.9206		37	85.469	119.655		38.0547	63.2699		37	27.477	71.609		14.2676	32.2774		37	18.692	44.111		14.5883	24.532
38	18.566	54.26		15.2212	40.4831		38	19.975	60.378		13.289	47.9962		38	96.395	124.927		42.9195	66.4878		38	30.016	75.06		15.7476	34.7744		38	19.576	42.8475		15.2782	23.2464
39	18.385	57.0541		15.0728	43.6911		39	17.914	64.515		11.9179	52.0174		39	106.167	128.816		47.2704	68.8616		39	31.16	79.463		16.4145	37.9603		39	19.333	43.5556		15.0886	23.9669
40	18.551	59.3243		15.2089	46.2976		40	17.003	64.998		11.3118	52.4869		40	114.5	137.75		50.9807	74.3148		40	35.578	80.773		18.9897	38.9081		40	19.297	43.7991		15.0605	24.2146
41	17.081	60.8454		14.0037	48.044		41	17.054	65.791		11.3457	53.2577		41	129.538	143.765		57.6763	77.9863		41	39.737	82.73		21.414	40.3242		41	19.16	43.1338		14.9536	23.5377
42	16.243	62.4178		13.3167	49.8493		42	17.415	66.715		11.5859	54.1559		42	153.722	153.445		68.4441	83.8949		42	46.162	87.586		25.1591	43.8378		42	19.378	44.8593		15.1237	25.2933
43	17.255	63.1583		14.1463	50.6995		43	17.383	64.109		11.5646	51.6228		43	167.955	161.93		74.7813	89.074		43	58.813	92.393		32.5334	47.3159		43	19.025	46.2393		14.8482	26.6974
44	18.386	63.9515		15.0736	51.6102		44	16.83	65.435		11.1967	52.9117		44	176.022	169.328		78.3731	93.5897		44	75.164	98.299		42.0644	51.5893		44	18.961	48.7818		14.7983	29.2843
45	18.76	63.2104		15.3802	50.7593		45	18.341	65.58		12.202	53.0526		45	188.67	176.678		84.0045	98.0761		45	95.84	105.32		54.1164	56.6694		45	20.041	50.0947		15.6411	30.6201
46	19.414	64.4414		15.9164	52.1727		46	21.808	64.393		14.5085	51.8988		46	192.899	179.83		85.8875	100		46	117.241	119.65		66.5911	67.0381		46	20.184	52.2577		15.7528	32.8209
47	22.644	67.6508		18.5645	55.8575		47	25.618	65.891		17.0432	53.3549		47	188.737	175.665		84.0344	97.4577		47	140.791	133.236		80.3184	76.8684		47	21.468	55.3077		16.7549	35.9242
48	28.982	72.5018		23.7606	61.4271		48	30.183	66.38		20.0802	53.8302		48	181.9	173.7		80.9902	96.2583		48	159.563	143.182		91.2606	84.065		48	24.749	58.8646		19.3155	39.5432
49	40.201	76.3513		32.9584	65.8468		49	34.178	69.874		22.738	57.2265		49	163.951	168.134		72.9985	92.8609		49	170.579	154.062		97.6818	91.9373		49	27.775	64.5629		21.6772	45.341
50	56.607	80.2973		46.4087	70.3773		50	39.927	70.251		26.5627	57.5929		50	141.062	157.465		62.8073	86.3487		50	174.556	163.778		100	98.9675		50	32.559	65.3786		25.4109	46.1709
51	78.315	78.8378		64.2058	68.7016		51	43.03	71.516		28.6271	58.8225		51	119.364	144.653		53.1463	78.5284		51	166.279	165.205		95.1753	100		51	39.943	68.0053		31.1738	48.8435
52	91.113	76.1578		74.6981	65.6246		52	48.3	73.244		32.1332	60.5021		52	94.472	130.637		42.0633	69.9731		52	146.991	162.76		83.9324	98.2309		52	52.914	70.5556		41.2971	51.4383
53	104.003	69.4451		85.2658	57.9176		53	52.648	75.789		35.0258	62.9759		53	76.512	121.037		34.0667	64.1134		53	127.461	155.14		72.5483	92.7173		53	76.589	76.8547		59.7744	57.8474
54	103.199	63.6399		84.6067	51.2524		54	58.578	79.358		38.9709	66.445		54	65.735	119.925		29.2682	63.4347		54	104.834	146.397		59.359	86.3912		54	101.669	84.9112		79.3483	66.0445
55	88.901	59.1242		72.8846	46.0678		55	68.642	82.243		45.6663	69.2493		55	62.219	116.899		27.7028	61.5876		55	86.733	137.242		48.808	79.767		55	117.377	88.363		91.6077	69.5566
56	70.739	58.6236		57.9947	45.4931		56	77.644	83.831		51.6552	70.7929		56	57.987	109.55		25.8185	57.1019		56	75.552	126.731		42.2906	72.1616		56	118.6	85.9484		92.5622	67.0998
57	54.755	62.7487		44.8903	50.2292		57	82.504	78.87		54.8885	65.9707		57	54.692	106.652		24.3514	55.333		57	69.696	117.13		38.8771	65.2147		57	109.362	84.6397		85.3524	65.7683
58	48.901	65.2172		40.091	53.0634		58	84.607	75.041		56.2876	62.2489		58	53.671	106.131		23.8968	55.015		58	71.973	113.642		40.2044	62.6909		58	92.807	80.4366		72.4319	61.4918
59	49.228	69.2135		40.3591	57.6517		59	81.09	70.068		53.9478	57.415		59	54.319	107.793		24.1853	56.0294		59	79.81	115.81		44.7726	64.2596		59	72	74.4444		56.1929	55.395
60	49.636	73.8919		40.6936	63.0231		60	73.666	64.51		49.0087	52.0126		60	56.141	110.156		24.9965	57.4718		60	95.04	122.08		53.6501	68.7964		60	56.452	71.2196		44.0584	52.1139
61	55.354	79.2028		45.3814	69.1207		61	61.728	64.012		41.0666	51.5285		61	59.857	111.781		26.6511	58.4637		61	104.991	129.635		59.4506	74.2629		61	51.077	70.9151		39.8634	51.8041
62	66.954	86.6701		54.8916	77.6941		62	55.184	62.917		36.713	50.4641		62	69.298	117.548		30.8546	61.9838		62	110.157	137.915		62.4618	80.254		62	51.845	72.1406		40.4628	53.051
63	83.015	87.7173		68.059	78.8964		63	48.593	62.939		32.3281	50.4855		63	84.319	124.07		37.5427	65.9647		63	104.122	141.622		58.944	82.9362		63	59	75.3491		46.047	56.3155
64	93.027	86.0767		76.2673	77.0128		64	49.631	62.36		33.0187	49.9227		64	102.8	125.6		45.7713	66.8986		64	89.948	140.286		50.682	81.9695		64	71.268	74.5626		55.6216	55.5152
65	92.99	80.9995		76.2369	71.1835		65	51.8	63.627		34.4617	51.1543		65	112.415	125.396		50.0523	66.7741		65	73.482	131.5		41.084	75.6123		65	86.901	78.8272		67.8225	59.8543
66	85.48	75.5858		70.0799	64.9679		66	63.907	68.88		42.5162	56.2603		66	114.55	120.308		51.0029	63.6684		66	53.658	118.8		29.5286	66.4231		66	96.759	87.0131		75.5163	68.1831
67	68.592	71.0618		56.2345	59.7737		67	76.957	74.36		51.1982	61.5869		67	107.132	111.828		47.7001	58.4923		67	42.188	107.683		22.8427	58.3792		67	102.125	92.3368		79.7042	73.5998
68	50.875	64.1054		41.7094	51.7869		68	89.275	76.068		59.3931	63.2471		68	91.447	104.328		40.7164	53.9144		68	37.041	99.08		19.8425	52.1544		68	96.823	92.7711		75.5662	74.0417
69	41.867	59.5873		34.3242	46.5995		69	96.943	76.683		64.4945	63.8449		69	75.619	95.656		33.669	48.6211		69	32.937	92.632		17.4503	47.4889		69	85.471	86.8974		66.7065	68.0654
70	34.977	56.027		28.6755	42.5118		70	89.052	77.079		59.2448	64.2298		70	60.848	90.863		27.0923	45.6955		70	30.236	86.493		15.8759	43.0469		70	70.99	77.1812		55.4047	58.1796
71	30.493	54.1191		24.9994	40.3213		71	77.048	73.459		51.2587	60.7111		71	50.056	87.162		22.2872	43.4365		71	27.749	82.636		14.4262	40.2561		71	55.414	70.0782		43.2483	50.9525
72	25.426	53.5405		20.8453	39.657		72	64.694	69.538		43.0398	56.8999		72	43.025	84.137		19.1567	41.5901		72	26.886	80.926		13.9232	39.0188		72	42.864	64.1361		33.4535	44.9067
73	22.776	54.0129		18.6727	40.1994		73	50.468	61.905		33.5755	49.4805		73	38.669	82.224		17.2172	40.4224		73	24.133	78.133		12.3184	36.9979		73	32.057	56.8768		25.0191	37.5207
74	20.667	56		16.9436	42.4808		74	44.018	59.003		29.2844	46.6597		74	34.036	82.948		15.1544	40.8643		74	23.009	76.974		11.6632	36.1593		74	28.146	55.0527		21.9668	35.6647
75	20.443	56.0219		16.76	42.506		75	37.558	57.042		24.9867	44.7535		75	33.645	81.193		14.9803	39.7931		75	22.5	73.75		11.3666	33.8266		75	23.429	51.2761		18.2853	31.8222
76	19.955	55.3448		16.3599	41.7286		76	30.472	55.84		20.2725	43.5852		76	34.356	82.822		15.2969	40.7874		76	22.68	72.683		11.4715	33.0545		76	19.84	47.3363		15.4843	27.8136
77	20.694	54.2773		16.9658	40.503		77	24.679	52.41		16.4185	40.2512		77	35.105	85.935		15.6304	42.6875		77	22.726	72.402		11.4983	32.8512		77	19.703	48.2693		15.3774	28.7629
78	21.864	55.4587		17.925	41.8594		78	21.345	52.159		14.2005	40.0072		78	36.953	89.552		16.4532	44.8953		78	23.274	74.341		11.8177	34.2542		78	17	46.1111		13.2678	26.567
79	23.29	54.4273		19.0941	40.6752		79	16.394	51.313		10.9066	39.1849		79	36.528	90.198		16.2639	45.2896		79	24.631	74.086		12.6087	34.0697		79	15.848	43.1831		12.3687	23.5879
80	22.553	53.121		18.4899	39.1754		80	14.603	51.988		9.71513	39.841		80	40.75	95.5		18.1438	48.5259		80	25.036	74.511		12.8448	34.3772		80	15.205	43.8888		11.8669	24.3059
81	20.182	52.5873		16.546	38.5626		81	11.501	50.423		7.65142	38.3198		81	46.403	103.387		20.6607	53.34		81	25	75.686		12.8238	35.2274		81	16.746	44.9763		13.0695	25.4124
82	21.967	54.1799		18.0094	40.3911		82	10.209	49.802		6.79187	37.7162		82	54.371	112.439		24.2085	58.8653		82	25	77.106		12.8238	36.2548		82	13.67	46.2581		10.6689	26.7166
83	20.395	53.5586		16.7206	39.6778		83	9.748	47.368		6.48518	35.3503		83	65.248	125.67		29.0514	66.9413		83	25.547	78.932		13.1426	37.5761		83	12.267	47.6598		9.57387	28.1427
84	19.536	54.0745		16.0164	40.2701		84	7.351	50.069		4.89049	37.9757		84	83.419	147.363		37.142	80.1825		84	27.235	80.926		14.1266	39.0188		84	12.949	48.2038		10.1061	28.6962
85	18.664	57.3874		15.3015	44.0738		85	8.73	50.27		5.80792	38.1711		85	106.238	163.324		47.302	89.9249		85	30.931	86.657		16.281	43.1656		85	12.124	49.7603		9.46226	30.2799
86	19.238	57.9803		15.7721	44.7545		86	10.551	51.577		7.0194	39.4415		86	133.03	171.363		59.2311	94.8318		86	38.738	94.652		20.8317	48.9505		86	13.093	48.547		10.2185	29.0454
87	20	58.4346		16.3968	45.2761		87	12.337	51.745		8.20759	39.6048		87	161.07	179.747		71.7158	99.9493		87	48.245	101.819		26.3733	54.1362		87	12.951	47.3846		10.1077	27.8627
88	20.568	58.2228		16.8625	45.0329		88	12.461	53.231		8.29009	41.0492		88	188.438	177.837		83.9012	98.7835		88	59.464	107.238		32.9129	58.0572		88	13.103	47.2745		10.2263	27.7507
89	24.407	58.7775		20.0098	45.6698		89	13.35	53.743		8.88153	41.5469		89	197.063	172.354		87.7415	95.4367		89	67.914	112.476		37.8384	61.8473		89	12.863	48.3762		10.039	28.8716
90	27.536	60.9386		22.5751	48.151		90	12.449	55.479		8.28211	43.2343		90	193.758	163.262		86.27	89.8871		90	70.48	117.64		39.3341	65.5837		90	13.456	45.9408		10.5018	26.3937
91	31.056	64.3516		25.461	52.0696		91	10.086	55.006		6.71004	42.7745		91	183.238	153.275		81.586	83.7911		91	66.063	115.007		36.7594	63.6786		91	14	44.7531		10.9264	25.1853
92	37.654	69.889		30.8703	58.4272		92	13.447	58.013		8.94606	45.6974		92	162.922	146.384		72.5404	79.5849		92	59.267	110.295		32.798	60.2692		92	13.579	45.4089		10.5978	25.8525
93	46.454	74.7568		38.0849	64.0161		93	15.067	61.22		10.0238	48.8146		93	146.061	142.288		65.0331	77.0848		93	54.516	102.645		30.0287	54.7339		93	14.918	48.8777		11.6429	29.3819
94	62.127	80.262		50.9342	70.3368		94	17.247	62.719		11.4741	50.2717		94	136.159	138.692		60.6242	74.8898		94	57.433	102.093		31.729	54.3345		94	16.114	50.21		12.5763	30.7375
95	80.348	82.5559		65.8725	72.9705		95	22.41	60.145		14.909	47.7697		95	133.908	138.117		59.622	74.5389		95	68.233	106.828		38.0243	57.7606		95	19.47	55.6356		15.1955	36.2578
96	102.031	82.9459		83.6491	73.4182		96	26.365	61.51		17.5402	49.0965		96	147.2	151.2		65.5402	82.5246		96	84.55	117.44		47.5355	65.439		96	24.066	61.165		18.7825	41.8837
97	115.953	82.6014		95.0629	73.0227		97	31.143	62.011		20.7189	49.5835		97	162.417	160.506		72.3155	88.2048		97	100.225	127.731		56.6725	72.8852		97	31.01	66.0668		24.202	46.8711
98	121.975	79.271		100	69.199		98	39.17	61.521		26.0591	49.1072		98	176.516	168.012		78.593	92.7864		98	105.535	137.753		59.7677	80.1368		98	50.209	74.922		39.186	55.8809
99	113.094	78.3104		92.719	68.0961		99	48.263	66.512		32.1085	53.9585		99	191.269	171.647		85.1617	95.0052		99	101.947	146.861		57.6762	86.727		99	72.828	86.8817		56.8391	68.0494
100	99.366	72.9669		81.4642	61.9611		100	59.579	70.741		39.6369	58.0692		100	196.781	169.109		87.6159	93.456		100	87.222	151.222		49.093	89.8824		100	86.921	94.1308		67.8381	75.4251
101	83.509	67.3535		68.464	55.5161		101	71.427	77.705		47.5192	64.8383		101	189.368	160.418		84.3153	88.1511		101	70.719	148.132		39.4734	87.6466		101	91.966	100.507		71.7755	81.9126
102	68.153	62.2513		55.8746	49.6581		102	80.375	82.095		53.4721	69.1055		102	168.627	150.19		75.0805	81.9081		102	53.637	135.92		29.5163	78.8105		102	86.175	97.6588		67.2559	79.0147
103	50.973	56.6969		41.7897	43.281		103	80.192	85.591		53.3504	72.5036		103	140.535	136.55		62.5726	73.5824		103	41.084	123.642		22.1992	69.9266		103	71.675	85.5876		55.9393	66.7327
104	41.551	50.9296		34.0652	36.6594		104	76.646	85.894		50.9913	72.7981		104	112.688	123.787		50.1739	65.792		104	33.295	114.415		17.659	63.2502		104	52.58	74.5556		41.0364	55.5081
105	31.628	45.515		25.9299	30.4427		105	68.64	86.561		45.665	73.4465		105	83.233	115.044		37.0592	60.4554		105	30.83	109.34		16.2221	59.5782		105	35.454	64.1874		27.6703	44.9589
106	23.991	39.7765		19.6688	23.8541		106	60.89	79.788		40.5091	66.863		106	65.945	104.161		29.3617	53.8125		106	29.427	107.649		15.4043	58.3546		106	25.556	51.6122		19.9454	32.1641
107	19.395	37.2057		15.9008	20.9025		107	58.681	73.901		39.0395	61.1408		107	52.596	98.006		23.4182	50.0555		107	28.647	106.126		14.9496	57.2526		107	18.27	45.3854		14.259	25.8286
108	16.587	37.1921		13.5987	20.8869		108	55.233	71.431		36.7456	58.7399		108	47.766	94.553		21.2676	47.9479		108	27.733	102.509		14.4169	54.6355		108	12.538	40.2367		9.78537	20.59
109	13.744	38.2006					109	57.664	73.577		38.3629	60.8258		109	40.247	92.728		17.9198	46.8339		109	27.054	100.503		14.0211	53.184		109	9.812	32.7169		7.65785	12.9389
110	12.212	40.4492					110	70.662	79.387		47.0102	66.4732		110	36.371	93.523		16.194	47.3192		110	26.258	99.142		13.5571	52.1993		110	6.061	28.9995		4.73035	9.15663
111	12	43					111	82.21	87.078		54.6929	73.949		111	31.174	97.947		13.8801	50.0195		111	26.06	96.143		13.4417	50.0293		111	2.437	27.336		1.90197	7.46408
Min	0	19					112	101.209	97.243		67.3326	83.8295		112	27.05	101.6		12.0439	52.2493		112	24.222	90.78		12.3703	46.1488		112	0.512	24.3834		0.399594	4.45993
Max	121.975	106.098					113	119.018	104.852		79.1806	91.2256		113	24.705	103.823		10.9998	53.6062		113	24.16	88.274		12.3342	44.3356		113	0	24.0963		0	4.16782
							114	140.339	113.879		93.3651	100		114	25.192	104.85		11.2166	54.233		114	23.96	86.278		12.2176	42.8914		114	0	24.4931		0	4.57155
							115	150.312	109.968		100	96.1984		115	24.732	105.56		11.0118	54.6664		115	24.008	83.192		12.2456	40.6584		115	0	23.0085		0	3.06103
							116	148.829	106.753		99.0134	93.0734		116	27.691	102.509		12.3293	52.8041		116	24.873	79.98		12.7498	38.3344		116	0	21.084		0	1.10293
							117	139.26	106.449		92.6473	92.7779		117	27.025	100.863		12.0328	51.7994		117	25.628	79.714		13.1899	38.1419		117	0	20		0	0
							118	127.632	99.724		84.9114	86.2411		118	28.711	98.677		12.7835	50.4651		118	25.213	80.893		12.948	38.995		Min	0	20
							119	108.989	88.003		72.5085	74.8481		119	24.326	96.158		10.8311	48.9275		119	27.18	79.909		14.0945	38.283		Max	128.13	118.284
							120	90.98	79.68		60.5274	66.758		120	24	94.562		10.6859	47.9534		120	30.6	81.72		16.088	39.5934
							121	74.831	71.789		49.7838	59.0879		121	23.654	91.951		10.5318	46.3596		121	33.3	87.458		17.6619	43.7452
							122	59.083	64.895		39.3069	52.3868		122	22.875	89.411		10.185	44.8093		122	41.32	93.68		22.3367	48.2472
							123	45.703	57.489		30.4054	45.188		123	22.012	90.82		9.80075	45.6693		123	53.442	98.742		29.4026	51.9098
							124	36.607	54.362		24.354	42.1485		124	24.394	90.234		10.8613	45.3116		124	64.524	105.578		35.8623	56.8561
							125	28.853	51.289		19.1954	39.1615		125	26.512	92.753		11.8044	46.8492		125	77.778	111.278		43.5881	60.9804
							126	24.436	49.011		16.2569	36.9473		126	29.084	96.33		12.9495	49.0325		126	85.48	117.325		48.0776	65.3558
							127	19.031	47.219		12.661	35.2054		127	33.486	101.784		14.9095	52.3616		127	87.025	121.646		48.9782	68.4823
							128	16.611	45.522		11.051	33.5559		128	41.6	113.2		18.5222	59.3298		128	79.773	120.366		44.751	67.5562
							129	16.703	45.919		11.1122	33.9418		129	55.13	119.821		24.5464	63.3712		129	67.119	119.254		37.375	66.7516
							130	14.751	43.478		9.81359	31.5691		130	74.668	134.004		33.2456	72.0283		130	50.236	116.707		27.5339	64.9087
							131	12.786	42.511		8.50631	30.6292		131	101.911	145.685		45.3755	79.1583		131	36.246	118.754		19.3791	66.3898
							132	15.27	42.785		10.1589	30.8955		132	140.178	157.731		62.4137	86.511		132	29.4	114.605		15.3886	63.3877
							133	12.902	43.401		8.58348	31.4943		133	174.856	160.976		77.8539	88.4917		133	24.462	107.355		12.5102	58.1419
							134	13.215	43.666		8.79171	31.7519		134	207.686	163.961		92.4713	90.3137		134	19.847	100.074		9.82012	52.8736
							135	12.814	45.734		8.52493	33.762		135	224.595	169.641		100	93.7807		135	16.5	91.87		7.86915	46.9375
							136	12.67	47.146		8.42913	35.1345		136	217.9	160.7		97.0191	88.3233		136	15.351	81.034		7.1994	39.097
							137	13.224	46.934		8.7977	34.9284		137	197.053	154.85		87.737	84.7525		137	12.867	69.306		5.75147	30.611
							138	13.595	47.635		9.04452	35.6098		138	164.017	149.614		73.0279	81.5565		138	11.749	57.36		5.09979	21.9674
							139	18.179	49.742		12.0942	37.6578		139	124.654	139.468		55.5017	75.3635		139	9.562	48.715		3.82499	15.7122
							140	22.36	52.436		14.8757	40.2764		140	92.625	128.969		41.2409	68.955		140	8.609	42.973		3.26949	11.5575
							141	26.818	54.83		17.8416	42.6034		141	72.439	116.615		32.2532	61.4143		141	7.781	40		2.78685	9.40632
							142	29.298	60.698		19.4915	48.3072		142	53.491	99.63		23.8166	51.0468		142	6.773	38.038		2.19928	7.98669
							143	34.757	67.764		23.1232	55.1755		143	39.777	86.396		17.7105	42.9689		143	6	36.457		1.7487	6.84273
							144	40.372	73.289		26.8588	60.5459		144	30.55	75.75		13.6023	36.4707		144	6	35.067		1.7487	5.83698
							145	53.232	76.606		35.4143	63.7701		145	22.311	63.677		9.93388	29.1015		145	5.233	35.009		1.30162	5.79501
							146	68.495	80.754		45.5686	67.802		146	15.071	53.062		6.7103	22.6222		146	5.065	31.897		1.20369	3.54329
							147	80.021	81.687		53.2366	68.7089		147	11.062	47.878		4.92531	19.458		147	4.54	30.313		0.897666	2.39716
							148	85.515	80.644		56.8917	67.6951		148	8.459	43.644		3.76633	16.8736		148	4	29.129		0.5829	1.54047
							149	79.366	72.58		52.8008	59.8567		149	3.387	39.507		1.50805	14.3484		149	3.847	27.802		0.493716	0.580297
							150	67.659	61.954		45.0124	49.5281		150	1.398	35.027		0.622454	11.6139		150	3	27		0	0
							151	48.447	47.773		32.231	35.7439		151	1.49	32.703		0.663416	10.1953		Min	3	27
							152	33.608	38.804		22.3588	27.0259		152	1.638	31.388		0.729313	9.39266		Max	174.556	165.205
							153	18.546	31.939		12.3383	20.353		153	1.571	29.609		0.699481	8.30678
							154	8.025	26.706		5.3389	15.2665		154	0.224	28.861		0.0997351	7.85021
							155	3.422	23.862		2.2766	12.5021		155	0	28.007		0	7.32894
							156	0.235	21.724		0.156341	10.4239		156	0	27.384		0	6.94867
							157	0	20.935		0	9.65698		157	0	27.043		0	6.74052
							158	0	18.139		0	6.93922		158	0	28.102		0	7.38693
							159	0	16.606		0	5.44912		159	0	27.271		0	6.87969
							160	0	15.214		0	4.09607		160	0	25		0	5.4935
							161	0	13.786		0	2.70804		Min	0	16
							162	0	12.092		0	1.06144		Max	224.595	179.83
							163	0	11		0	0
							Min	0	11
							Max	150.312	113.879
Fig 6C continued
ScCD5-Ty1 (representative image)							ScCD5-Ty1 (replicate image 1)							ScCD5-Ty1 (replicate image 2)							ScCD5-Ty1 (replicate image 3)							ScCD5-Ty1 (replicate image 4)
Raw values				Plotted values			Raw				Plotted values			Raw				Plotted values			Raw				Plotted values			Raw				Plotted values
Distance	TgTom40	ScCD5-Ty1		TgTom40	ScCD5-Ty1		Distance	TgTom40	ScCD5-Ty1		TgTom40	ScCD5-Ty1		Distance	TgTom40	ScCD5-Ty1		TgTom40	ScCD5-Ty1		Distance	TgTom40	ScCD5-Ty1		TgTom40	ScCD5-Ty1		Distance	TgTom40	ScCD5-Ty1		TgTom40	ScCD5-Ty1
0	0	14.3333		0	15.1021		0	0	33		0	13.0486		0	0	17.3333		0	14.6597		0	0	42		0	6.14686		0	0	32		0	5.02072
1	0	13.5023		0	13.3908		1	0	31.345		0	12.067		1	0	15.4		0	11.111		1	0	46.99		0	8.50631		1	0	31.057		0	4.59031
2	0	14.2053		0	14.8385		2	0	34.442		0	13.9039		2	0	12.1467		0	5.1395		2	0	51.936		0	10.845		2	0	29.27		0	3.77467
3	0	13.8364		0	14.0788		3	0	37.872		0	15.9383		3	0	13.6667		0	7.92952		3	0	54.444		0	12.0308		3	0	26.789		0	2.64227
4	0	14.7605		0	15.9819		4	0	39.581		0	16.952		4	0	13.3067		0	7.26872		4	0	60.655		0	14.9676		4	0	26.914		0	2.69932
5	0	15.8923		0	18.3127		5	0	41.924		0	18.3416		5	0	12.7		0	6.1551		5	0	77.462		0	22.9146		5	0	27.426		0	2.93301
6	0	17.1665		0	20.9368		6	0	45.114		0	20.2337		6	0	13.3733		0	7.39097		6	0	97.571		0	32.4228		6	0	26.227		0	2.38576
7	0	19.8613		0	26.4865		7	0	50.297		0	23.3078		7	0	14.4733		0	9.41006		7	0	128.557		0	47.0741		7	0	28.482		0	3.415
8	0	25.9652		0	39.0568		8	0	60.063		0	29.1002		8	0	16.0533		0	12.3102		8	0	168.071		0	65.7577		8	0	27.54		0	2.98505
9	0	32.7191		0	52.9657		9	0	68.21		0	33.9324		9	0	17.5133		0	14.9901		9	0	201.506		0	81.567		9	0	30.281		0	4.23612
10	0	37.8764		0	63.5866		10	0	76.539		0	38.8725		10	1.6	20.1333		4.05405	19.7992		10	1.527	218.825		0.942831	89.756		10	0	34.807		0	6.30192
11	0	41.4755		0	70.9986		11	0	89.684		0	46.669		11	5.26	23.26		13.3277	25.5384		11	11.835	230.222		7.3074	95.1449		11	0	35.81		0	6.75972
12	2.1828	41.3365		2.30225	70.7123		12	0	103.158		0	54.6607		12	11.3333	26.3467		28.7161	31.2041		12	22.456	234.641		13.8652	97.2344		12	0	35.89		0	6.79623
13	4.4696	40.5955		4.71419	69.1863		13	0	109.553		0	58.4537		13	19.9133	32.48		50.456	42.462		13	50.029	228.934		30.8899	94.5359		13	0	38.2		0	7.85058
14	11.1759	40.1692		11.7875	68.3084		14	0	115.527		0	61.997		14	28.6133	38.0533		72.4999	52.692		14	82.816	227.372		51.1339	93.7973		14	0	37.008		0	7.30652
15	18.2894	39.6503		19.2902	67.2398		15	0	124.164		0	67.1198		15	33.7667	43.9667		85.5574	63.5463		15	116.881	221.752		72.167	91.14		15	0	34.625		0	6.21885
16	28.0782	37.9399		29.6147	63.7174		16	0	125.97		0	68.191		16	35.6667	49.6933		90.3716	74.0576		16	147.858	219.787		91.2935	90.2109		16	0	35.341		0	6.54565
17	43.3167	36.9447		45.6871	61.6679		17	0	131.702		0	71.5907		17	31.2267	54.9867		79.1216	83.7739		17	158.067	220.151		97.5969	90.383		17	0	37.061		0	7.33071
18	55.3331	36.2126		58.361	60.1602		18	0	125.673		0	68.0148		18	24.2133	56.9467		61.3512	87.3715		18	161.959	220.212		100	90.4118		18	0	43.105		0	10.0894
19	65.2413	35.5758		68.8114	58.8488		19	0	128.095		0	69.4514		19	17.54	60.4		44.4425	93.7102		19	143.806	217.513		88.7916	89.1357		19	0	48.165		0	12.3989
20	69.2069	35.2834		72.9941	58.2466		20	10.342	129.661		5.13024	70.3802		20	12.2667	58.4667		31.0811	90.1615		20	122.939	213.543		75.9075	87.2585		20	0	54.619		0	15.3447
21	65.9072	35.0772		69.5138	57.822		21	30.622	132.518		15.1903	72.0747		21	8.8267	55.8467		22.3649	85.3524		21	101.957	209.055		62.9524	85.1364		21	0	71.03		0	22.8352
22	56.8364	35.1483		59.9466	57.9684		22	53.128	137.069		26.3546	74.774		22	8.08	51.6133		20.473	77.5819		22	89.608	207.511		55.3276	84.4064		22	0	92.901		0	32.8177
23	47.9083	35.764		50.5299	59.2364		23	76.795	142.089		38.0948	77.7515		23	9.44	48.9533		23.9189	72.6993		23	84.668	209.465		52.2774	85.3303		23	0	123.233		0	46.6621
24	36.4026	35.9953		38.3946	59.7127		24	96.276	147.521		47.7586	80.9733		24	11.7333	48.56		29.7296	71.9774		24	79.875	204.752		49.318	83.1018		24	0.125	161.102		0.0949221	63.9467
25	26.3378	35.764		27.7791	59.2364		25	110.308	155.773		54.7193	85.8677		25	16.1667	49		40.9629	72.7851		25	68.219	204.543		42.1212	83.003		25	1.738	198.22		1.3198	80.8884
26	21.1399	36.1539		22.2967	60.0393		26	118.301	154.906		58.6843	85.3535		26	23.7333	47.2933		60.135	69.6523		26	57.039	198.826		35.2182	80.2998		26	8.994	231.395		6.82983	96.0304
27	17.428	37.8617		18.3817	63.5564		27	124.7	159.961		61.8585	88.3517		27	29.7067	45.66		75.2703	66.6544		27	42.129	189.434		26.0121	75.8589		27	20.293	240.092		15.41	100
28	15.3837	39.428		16.2255	66.782		28	128.518	168.823		63.7525	93.6079		28	36.24	44.6533		91.8242	64.8065		28	23.993	173.533		14.8142	68.3403		28	37.18	238.855		28.2336	99.4354
29	14.0678	41.1496		14.8376	70.3274		29	130.5	166.25		64.7357	92.0819		29	38.66	44.7333		97.956	64.9534		29	12.224	163.758		7.54759	63.7184		29	54.175	231.213		41.1392	95.9474
30	12.2772	41.5094		12.949	71.0684		30	119.675	170.021		59.3658	94.3185		30	39.4667	43.5333		100	62.7507		30	6.075	156.586		3.75095	60.3272		30	66.489	218.85		50.4902	90.3045
31	10.9731	40.2097		11.5736	68.3918		31	108.963	172.874		54.0521	96.0107		31	35.7733	45.1067		90.6417	65.6388		31	1.452	153.277		0.896523	58.7626		31	64.788	207.728		49.1985	85.2281
32	8.635	40.5097		9.10753	69.0096		32	101.1	169.102		50.1515	93.7734		32	31.9867	44.7733		81.0473	65.0268		32	0	146.878		0	55.7369		32	55.412	202.087		42.0786	82.6534
33	8.7542	42.0194		9.23325	72.1187		33	83.785	172.278		41.5623	95.6572		33	28.0267	45.4667		71.0135	66.2996		33	0	148.429		0	56.4703		33	43.701	194.8		33.1855	79.3274
34	8.288	42.236		8.74154	72.5648		34	70.615	173.563		35.0292	96.4193		34	26.7467	45.64		67.7703	66.6177		34	0	150.688		0	57.5384		34	30.408	182.53		23.0911	73.727
35	8.9981	42.7921		9.4905	73.71		35	62.54	173.25		31.0235	96.2337		35	26.4667	45.0333		67.0608	65.504		35	0	145.122		0	54.9066		35	21.395	171.712		16.2469	68.7894
36	10.1502	42.05		10.7056	72.1817		36	57.907	171.876		28.7253	95.4187		36	26.32	43.8933		66.6891	63.4115		36	0	142.219		0	53.534		36	13.592	156.522		10.3214	61.8562
37	17.8589	43.3949		18.8362	74.9514		37	56.985	169.758		28.2679	94.1625		37	26.1733	44.7533		66.3174	64.9901		37	0	138.105		0	51.5887		37	11.293	149.386		8.57564	58.5991
38	26.9138	43.8687		28.3866	75.9271		38	64.269	171.464		31.8812	95.1744		38	24.0267	44.1067		60.8784	63.8032		38	0	139.095		0	52.0568		38	10.379	140.694		7.88157	54.6318
39	40.9948	42.7469		43.2381	73.6169		39	75.187	172.53		37.2972	95.8066		39	20.64	45.6467		52.2973	66.63		39	0	141.984		0	53.4229		39	7.927	140.255		6.01958	54.4315
40	49.7552	41.7955		52.4779	71.6576		40	92.442	176.46		45.8567	98.1376		40	15.4667	48.2		39.1892	71.3166		40	0	142.213		0	53.5311		40	6.741	143.368		5.11896	55.8523
41	47.5658	36.5712		50.1687	60.8987		41	118.842	179.6		58.9526	100		41	10.7333	50.3867		27.1958	75.3304		41	0	137.361		0	51.2369		41	6.987	147.234		5.30576	57.6169
42	40.8104	31.9092		43.0436	51.2978		42	157.461	173.873		78.1099	96.6032		42	6.1333	50.4133		15.5404	75.3792		42	0	147.908		0	56.2239		42	9.119	143.354		6.92475	55.8459
43	26.8913	28.9438		28.3628	45.1909		43	189.227	173.867		93.8677	96.5996		43	1.2867	49.3733		3.26022	73.4703		43	4.505	148.934		2.78157	56.7091		43	9.945	144.325		7.552	56.2891
44	19.6112	27.3237		20.6844	41.8545		44	201.589	160.66		100	88.7663		44	0.2933	48.5867		0.743158	72.0264		44	16.547	145.764		10.2168	55.2102		44	11.673	145.581		8.8642	56.8624
45	17.4915	26.7474		18.4487	40.6677		45	196.64	157.308		97.545	86.7782		45	0	45.4		0	66.1771		45	31.682	144.247		19.5617	54.4929		45	16.12	145.125		12.2411	56.6543
46	16.2243	28.0784		17.1121	43.4087		46	161.489	153.968		80.108	84.7972		46	0	45.0933		0	65.6142		46	46.971	138.69		29.0018	51.8653		46	22.072	147.463		16.761	57.7214
47	18.7455	32.1049		19.7713	51.7009		47	122.463	153.985		60.7489	84.8072		47	0	41.6267		0	59.2511		47	51.078	136.136		31.5376	50.6577		47	29.458	150.825		22.3697	59.2559
48	22.6216	37.7284		23.8595	63.2818		48	85.782	150.272		42.5529	82.605		48	0	40.9067		0	57.9295		48	42.277	132.346		26.1035	48.8657		48	42.451	153.397		32.2363	60.4299
49	31.8906	44.7367		33.6357	77.7147		49	48.496	139.843		24.0569	76.4193		49	0	37.6467		0	51.9457		49	31.917	127.435		19.7068	46.5436		49	58.089	146.942		44.1114	57.4836
50	50.9199	48.6142		53.7063	85.7		50	24.713	125.272		12.2591	67.777		50	0	36		0	48.9231		50	17.219	119.764		10.6317	42.9164		50	69.395	144.593		52.6969	56.4115
51	68.0601	49.3406		71.7845	87.1959		51	8.127	109.389		4.03147	58.3565		51	0	35.04		0	47.161		51	3.531	115.219		2.18018	40.7674		51	81.466	144.777		61.8634	56.4954
52	85.0861	49.8941		89.7422	88.3358		52	1.172	97.042		0.581381	51.0332		52	0	36.0133		0	48.9475		52	0.063	110.368		0.0388987	38.4737		52	81.962	145.224		62.24	56.6995
53	94.8117	49.4025		100	87.3234		53	0.505	83.397		0.25051	42.9401		53	0.6267	36.02		1.58792	48.9598		53	0	108.975		0	37.815		53	78.871	145.218		59.8928	56.6967
54	91.7678	49.4691		96.7895	87.4606		54	2.899	73.297		1.43807	36.9496		54	1.3067	35.2133		3.31089	47.4791		54	3.444	111.511		2.12646	39.0141		54	70.822	142.153		53.7806	55.2978
55	75.845	49.8672		79.9954	88.2804		55	8.197	74.707		4.06619	37.7859		55	4.5333	37.3667		11.4864	51.4317		55	21.486	120.683		13.2663	43.351		55	57.7	139.706		43.816	54.1809
56	56.8689	49.7245		59.9809	87.9865		56	21.604	79.276		10.7169	40.4958		56	7.6267	37.8933		19.3244	52.3983		56	47.468	138.274		29.3087	51.6686		56	44.804	137.23		34.0231	53.0508
57	40.8813	49.0949		43.1184	86.6899		57	44.724	85.055		22.1857	43.9235		57	12.0933	40.1267		30.6418	56.4978		57	79.501	158.867		49.0871	61.4057		57	33.888	132.306		25.7337	50.8033
58	29.0698	47.2513		30.6606	82.8932		58	68.5	100.5		33.98	53.0842		58	18.6533	41.76		47.2634	59.4958		58	100.663	181.966		62.1534	72.3278		58	24.185	133		18.3655	51.1201
59	21.1727	47.0861		22.3313	82.553		59	91.096	114.581		45.189	61.4359		59	26.5733	42.48		67.3309	60.8174		59	110.255	200.065		68.0759	80.8856		59	18.477	130.127		14.031	49.8088
60	17.3318	47.4911		18.2802	83.3871		60	99.844	134.7		49.5285	73.3689		60	32.9333	42.2		83.4458	60.3034		60	107.272	215.199		66.234	88.0415		60	14.72	134.742		11.178	51.9152
61	13.1946	47.5342		13.9166	83.4758		61	97.179	155.037		48.2065	85.4312		61	35.66	44.34		90.3547	64.2315		61	97.062	230.781		59.93	95.4092		61	14.503	137.538		11.0132	53.1914
62	9.2953	48.4355		9.80396	85.332		62	83.957	162.08		41.6476	89.6085		62	36.4	43.6933		92.2297	63.0444		62	79.102	239.343		48.8408	99.4577		62	14.614	140.709		11.0975	54.6387
63	7.7488	50.8951		8.17283	90.3973		63	66.055	164.392		32.7672	90.9798		63	36.4333	44.22		92.314	64.0112		63	67.529	240.49		41.6951	100		63	14.809	146.072		11.2456	57.0865
64	7.9221	53.4727		8.35561	95.7055		64	50.054	161.736		24.8297	89.4045		64	35.88	42.6267		90.9121	61.0866		64	60.178	236.135		37.1563	97.9408		64	17.463	147.299		13.261	57.6466
65	6.4504	54.8305		6.80338	98.5018		65	40.504	161.026		20.0924	88.9834		65	35.8667	43.3667		90.8784	62.4449		65	56.333	228.965		34.7823	94.5506		65	26.037	160.111		19.7719	63.4943
66	3.854	54.8615		4.0649	98.5656		66	40.783	158.012		20.2308	87.1957		66	34.0933	43.7067		86.385	63.069		66	54.034	216.727		33.3628	88.764		66	41.059	173.584		31.1792	69.6438
67	2.2362	54.0128		2.35857	96.8178		67	41.752	155.839		20.7114	85.9069		67	31.44	41.7533		79.6621	59.4835		67	58.468	208.081		36.1005	84.6759		67	61.668	188.364		46.8292	76.3898
68	1.7408	54.1933		1.83606	97.1895		68	39.685	153.212		19.6861	84.3488		68	26.2267	39.3733		66.4527	55.1149		68	68.519	195.223		42.3064	78.5962		68	78.229	196.184		59.4053	79.9591
69	3.727	55.0267		3.93095	98.9058		69	43.486	149.739		21.5716	82.2888		69	19.16	41.1467		48.5473	58.37		69	82.991	181.247		51.242	71.9878		69	88.383	185.971		67.116	75.2976
70	8.2433	55.558		8.69439	100		70	48.892	145.894		24.2533	80.0083		70	13.8	40.2		34.9662	56.6323		70	86.166	162.697		53.2024	63.2167		70	85.819	168.918		65.1689	67.5141
71	12.3181	55.1469		12.9922	99.1534		71	54.452	141.294		27.0114	77.28		71	9.2667	36.8067		23.4798	50.4038		71	79.414	157.236		49.0334	60.6345		71	71.787	142.092		54.5134	55.2699
72	17.8967	55.2397		18.876	99.3445		72	70.121	142.792		34.7841	78.1684		72	5.9733	35.1067		15.135	47.2834		72	72.654	150.484		44.8595	57.442		72	52.1	112.108		39.5635	41.5844
73	21.7141	53.8464		22.9023	96.4751		73	88.483	141.102		43.8928	77.1661		73	2.7467	34.64		6.95954	46.4268		73	61.11	144.615		37.7318	54.6669		73	33.018	90.306		25.0731	31.6333
74	25.5243	52.2102		26.921	93.1056		74	97.976	139.708		48.6019	76.3393		74	1.1867	33.3467		3.00684	44.0529		74	57.751	146.166		35.6578	55.4003		74	16.629	71.71		12.6277	23.1455
75	32.3548	50.7773		34.1253	90.1547		75	96.12	141.427		47.6812	77.3588		75	0	33.8333		0	44.946		75	56.535	140.715		34.907	52.8228		75	3.586	60.713		2.72312	18.1262
76	41.9319	49.3566		44.2265	87.2289		76	88.05	139.769		43.678	76.3754		76	0	33.5067		0	44.3465		76	62.691	140.909		38.7079	52.9146		76	0.43	58.249		0.326532	17.0015
77	49.7256	46.0037		52.4467	80.3239		77	79.541	145.111		39.457	79.5439		77	0	34.6933		0	46.5246		77	66.178	141.559		40.861	53.2219		77	0	57.403		0	16.6154
78	55.4197	40.8562		58.4524	69.7232		78	82.79	146.776		41.0687	80.5314		78	0	34.0667		0	45.3744		78	62.729	140.312		38.7314	52.6323		78	0	57.188		0	16.5173
79	53.876	35.0495		56.8242	57.7649		79	99.775	147.081		49.4943	80.7123		79	0	33.0533		0	43.5143		79	54.927	141.448		33.9141	53.1694		79	0	60.511		0	18.034
80	45.155	29.6487		47.626	46.6426		80	112.039	151.713		55.5779	83.4597		80	0	34.7333		0	46.598		80	37.512	143.183		23.1614	53.9898		80	0	64.689		0	19.9409
81	33.0575	23.4898		34.8665	33.959		81	114.772	150.278		56.9337	82.6085		81	0	35.8533		0	48.6538		81	27.334	136.491		16.8771	50.8256		81	0	75.48		0	24.8663
82	15.4534	18.5916		16.299	23.8717		82	109.155	147.678		54.1473	81.0664		82	0	37.0533		0	50.8565		82	9.598	130.97		5.92619	48.215		82	0	86.336		0	29.8213
83	2.858	14.4825		3.0144	15.4094		83	95.215	147.256		47.2322	80.8161		83	0	40.1333		0	56.5099		83	0.794	129.444		0.490248	47.4935		83	0	103.148		0	37.4948
84	0	12.6235		0	11.581		84	69.339	145.392		34.3962	79.7106		84	0	44.28		0	64.1213		84	0	131.786		0	48.6009		84	0	120.306		0	45.3262
85	0	10.6816		0	7.58186		85	45.279	147.188		22.461	80.7758		85	0	50.5333		0	75.5995		85	0	136.061		0	50.6223		85	0	143.977		0	56.1303
86	0	9.6711		0	5.50084		86	25.329	142.485		12.5647	77.9864		86	0	55.4667		0	84.6549		86	0	135.885		0	50.539		86	0	156.5		0	61.8462
87	0	8.2801		0	2.63623		87	4.25	142.5		2.10825	77.9953		87	0	63.78		0	99.9143		87	0	144.287		0	54.5118		87	0.003	161.01		0.00227813	63.9047
88	0	7.0715		0	0.147247		88	0.124	143.234		0.0615113	78.4306		88	0	63.8267		0	100		88	0	138.127		0	51.5991		88	0.478	154.155		0.362982	60.7758
89	0	7		0	0		89	0	139.609		0	76.2805		89	0	54.22		0	82.3666		89	0	132.588		0	48.9801		89	1.396	141.777		1.06009	55.1262
Min	0	7					90	0	131.608		0	71.535		90	0	41.1333		0	58.3454		90	0	132.308		0	48.8477		90	3.126	138.771		2.37381	53.7541
Max	94.8117	55.558					91	0	127.965		0	69.3743		91	0	27.58		0	33.4679		91	0	130.121		0	47.8136		91	3.214	135.698		2.44064	52.3515
							92	0	127.375		0	69.0243		92	0	20.24		0	19.995		92	0	126.8		0	46.2433		92	5.507	135.085		4.18189	52.0717
							93	0	127.566		0	69.1376		93	0	14.76		0	9.93631		93	0	122.844		0	44.3728		93	8.159	132.518		6.19575	50.9001
							94	0	124.587		0	67.3707		94	0	12.92		0	6.55892		94	0	117.408		0	41.8024		94	9.763	132.345		7.41379	50.8211
							95	0	116.587		0	62.6257		95	0	10.8667		0	2.79001		95	0	109.447		0	38.0382		95	14.121	130.603		10.7232	50.026
							96	0	106.225		0	56.4798		96	0	10.2		0	1.56626		96	0	95.249		0	31.3249		96	21.241	129.862		16.1299	49.6878
							97	0	92.1		0	48.102		97	0	9.88		0	0.978891		97	0	80.01		0	24.1193		97	32.535	129.067		24.7063	49.3249
							98	0	75.344		0	38.1637		98	0	9.3467		0	0		98	0	64.06		0	16.5776		98	49.708	129.624		37.7471	49.5792
							99	0	60.966		0	29.6358		99	0	9.9933		0	1.18686		99	0	53.347		0	11.5121		99	68.548	132.319		52.0537	50.8092
							100	0	48.723		0	22.3743		100	0	11.6667		0	4.25844		100	0	43.781		0	6.98898		100	82.541	133.117		62.6797	51.1735
							101	0	41.579		0	18.137		Min	0	9.3467					101	0	34.57		0	2.63369		101	88.01	134.96		66.8327	52.0147
							102	0	35.938		0	14.7912		Max	39.4667	63.8267					102	0	32.247		0	1.5353		102	87.728	137.268		66.6186	53.0681
							103	0	34.959		0	14.2106									103	0	29		0	0		103	86.815	139.726		65.9253	54.19
							104	0	29.516		0	10.9822									Min	0	29					104	84.738	138.638		64.348	53.6934
							105	0	27.408		0	9.73191									Max	161.959	240.49					105	94.504	138.605		71.7641	53.6784
							106	0	25.492		0	8.59549																106	105.713	138.917		80.276	53.8208
							107	0	24.335		0	7.90925																107	119.414	141.291		90.6802	54.9043
							108	0	24.087		0	7.76216																108	131.687	143.321		100	55.8309
							109	0	23.798		0	7.59075																109	130.516	141.679		99.1108	55.0814
							110	0	24.093		0	7.76572																110	123.653	144.175		93.8992	56.2207
							111	0	23.011		0	7.12396																111	110.341	147.483		83.7904	57.7305
							112	0	18.483		0	4.43832																112	93.195	145.088		70.7701	56.6374
							113	0	15.344		0	2.57651																113	73.858	141.132		56.086	54.8318
							114	0	13.212		0	1.31198																114	53.617	138.826		40.7155	53.7792
							115	0	12.358		0	0.805457																115	33.28	134.97		25.272	52.0192
							116	0	11		0	0																116	25.178	131.713		19.1196	50.5327
							Min	0	11																			117	17.446	134.44		13.2481	51.7773
							Max	201.589	179.6																			118	11.823	138.941		8.97811	53.8317
																												119	7.695	138.766		5.8434	53.7518
																												120	6.522	137.503		4.95265	53.1754
																												121	4.848	135.457		3.68146	52.2415
																												122	3.706	130.668		2.81425	50.0557
																												123	4.813	127.885		3.65488	48.7854
																												124	2.121	126.552		1.61064	48.177
																												125	0.293	133.431		0.222497	51.3168
																												126	0.292	135.637		0.221738	52.3237
																												127	0.318	139.373		0.241482	54.0289
																												128	0	138.643		0	53.6957
																												129	0	134.692		0	51.8924
																												130	0.742	131.962		0.563457	50.6463
																												131	2.331	133.18		1.77011	51.2022
																												132	6.774	130.375		5.14402	49.922
																												133	14.17	136.737		10.7604	52.8258
																												134	25.29	140.475		19.2046	54.5319
																												135	40.596	145.217		30.8276	56.6963
																												136	51.824	154.762		39.3539	61.0529
																												137	57.196	161.886		43.4333	64.3045
																												138	53.636	160.991		40.7299	63.896
																												139	40.389	153.471		30.6705	60.4636
																												140	25.453	133.932		19.3284	51.5455
																												141	11.008	106.117		8.35922	38.8499
																												142	3.128	82.116		2.37533	27.8951
																												143	0.366	66.922		0.277932	20.9601
																												144	0	53.676		0	14.9143
																												145	0	44.242		0	10.6083
																												146	0	37.35		0	7.46262
																												147	0	33.926		0	5.8998
																												148	0	33.381		0	5.65105
																												149	0	33.159		0	5.54972
																												150	0	33.043		0	5.49678
																												151	0	30.376		0	4.27948
																												152	0	30.351		0	4.26807
																												153	0	29.965		0	4.09189
																												154	0	29.985		0	4.10102
																												155	0	27.599		0	3.01198
																												156	0	23.843		0	1.29763
																												157	0	21		0	0
																												Min	0	21
																												Max	131.687	240.092
Fig 6D
WT-Ty1	ScCD1-Ty1	ScCD3-Ty1	ScCD5-Ty1
0.79	0.91	0.81	0.41
0.89	0.84	0.72	0.55
0.88	0.89	0.86	0.47
0.87	0.87	0.83	0.53
0.83	0.85	0.85	0.51
0.83	0.78	0.83	0.63
0.87	0.78	0.83	0.24
		0.88	0.42
			0.45
			0.43
Fig 6F																								Repeat 1																								Repeat 2
Raw Values													Plotted Values											Raw Values													Plotted Values											Raw Values
	Media	rTgCIA1-mAID-HA		cTgCIA1-WT		cTgCIA1-ScCD1		cTgCIA1-ScCD3		cTgCIA1-ScCD5			rTgCIA1-mAID-HA		cTgCIA1-WT		cTgCIA1-ScCD1		cTgCIA1-ScCD3		cTgCIA1-ScCD5				Media	rTgCIA1-mAID-HA		cTgCIA1-WT		cTgCIA1-ScCD1		cTgCIA1-ScCD3		cTgCIA1-ScCD5			rTgCIA1-mAID-HA		cTgCIA1-WT		cTgCIA1-ScCD1		cTgCIA1-ScCD3		cTgCIA1-ScCD5				Media
	only	-IAA	+IAA	-IAA	+IAA	-IAA	+IAA	-IAA	+IAA	-IAA	+IAA		-IAA	+IAA	-IAA	+IAA	-IAA	+IAA	-IAA	+IAA	-IAA	+IAA			only	-IAA	+IAA	-IAA	+IAA	-IAA	+IAA	-IAA	+IAA	-IAA	+IAA		-IAA	+IAA	-IAA	+IAA	-IAA	+IAA	-IAA	+IAA	-IAA	+IAA			only
0 h	527	544	547	530	536	542	541	540	529	536	532		12.9329	13.0042	15.4895	15.6649	13.5896	13.5646	12.9248	12.6616	12.7044	12.6096		0 h	514	518	532	527	547	533	546	537	534	532	543		-0.229558	0.102905	-0.0194118	0.562943	0.138516	0.476149	0.235097	0.15953	0.109326	0.386847		0 h	515
	530	538	531	539	537	534	542	545	549	554	536		12.7902	12.6238	15.7526	15.6941	13.3891	13.5896	13.0445	13.1403	13.1311	12.7044			542	542	530	520	522	537	531	521	537	531	533		0.340378	0.0554104	-0.223236	-0.165	0.242403	0.0865726	-0.167926	0.235097	0.0840972	0.134556			518
	536	554	552	538	553	551	536	540	564	544	532		13.1706	13.1231	15.7233	16.1617	13.8153	13.4392	12.9248	13.4993	12.8941	12.6096			527	532	542	541	538	536	529	530	530	526	535		0.102905	0.340378	0.388236	0.300883	0.216431	0.034629	0.0587741	0.0587741	-0.0420486	0.185014			523
20 h	538	550	556	552	552	556	550	558	547	544	561		13.0755	13.2182	16.1325	16.1325	13.9407	13.7902	13.3557	13.0924	12.8941	13.297		25 h	510	516	529	528	536	529	533	529	526	520	513		-0.0395789	0.269136	0.300883	0.533825	0.294347	0.398234	0.285474	0.209908	0.0588681	-0.117736		23 h	530
	539	552	550	552	565	570	557	553	561	570	551		13.1231	13.0755	16.1325	16.5124	14.2917	13.9657	13.236	13.4275	13.5103	13.06			518	510	515	526	530	536	521	518	516	525	525		-0.182063	-0.0633262	0.242648	0.359119	0.476149	0.0865726	0.00839631	-0.0419815	0.185014	0.185014			518
	540	560	546	559	574	566	563	559	570	564	540		13.3133	12.9804	16.3371	16.7755	14.1914	14.1162	13.3796	13.6429	13.3681	12.7992			525	526	514	536	539	532	535	535	531	533	521		0.197894	-0.0870735	0.533825	0.621178	0.372262	0.450177	0.436608	0.335852	0.386847	0.0840972			527
48 h	538	709	559	748	752	735	578	671	646	646	549		16.8555	13.2895	21.8607	21.9776	18.4288	14.4923	16.0603	15.4619	15.3117	13.0126		46 h	509	563	518	621	638	622	533	571	567	567	513		1.25861	0.189979	3.23207	3.72707	2.90884	0.597351	1.53652	1.43577	1.43806	0.0756875		47.5 h	526
	546	711	559	756	759	715	592	684	638	656	555		16.9031	13.2895	22.0945	22.1822	17.9273	14.8433	16.3715	15.2705	15.5487	13.1548			504	566	528	644	643	633	535	575	550	582	506		1.32985	0.427452	3.90178	3.87266	3.19453	0.649294	1.63728	1.00756	1.8165	-0.100917			530
	538	702	568	748	750	710	600	676	653	667	550		16.6891	13.5034	21.8607	21.9191	17.8019	15.0439	16.18	15.6295	15.8094	13.0363			517	562	520	625	639	625	540	564	561	586	524		1.23486	0.237473	3.34854	3.75619	2.98675	0.779153	1.3602	1.28463	1.91742	0.353208			525
70.5 h	556	1609	590	1926	2036	1886	800	1373	1144	1361	591		38.2518	14.0265	56.2884	59.5032	47.2879	20.0585	32.8626	27.3815	32.2588	14.0081		71 h	537	1003	568	1707	1719	1524	710	1063	885	1042	573		10.9633	0.633262	33.9416	34.291	25.5216	4.38057	13.1402	8.65659	12.6314	0.798924		67.5 h	524
	558	1716	586	2071	2058	1796	828	1414	1092	1295	600		40.7956	13.9314	60.5261	60.1461	45.0313	20.7606	33.8439	26.1369	30.6945	14.2214			547	1118	570	1840	1791	1584	699	1090	876	1098	578		13.6943	0.680757	37.8142	36.3875	27.0799	4.09488	13.8203	8.42989	14.0442	0.925069			539
	558	1634	595	2020	2046	1858	827	1362	1108	1415	583		38.8462	14.1453	59.0356	59.7954	46.5859	20.7355	32.5993	26.5199	33.5388	13.8184			540	1090	568	1726	1727	1569	712	1094	913	1076	568		13.0294	0.633262	34.4948	34.5239	26.6903	4.43252	13.9211	9.36188	13.4892	0.672778			534
76 h	542	2115	575	2673	2806	2444	886	1743	1355	1709	574		50.2813	13.6699	78.1198	82.0068	61.2787	22.2148	41.7185	32.4318	40.5072	13.6051		80 h	514	1322	540	2344	2415	2160	775	1390	1082	1410	560		19.0691	0.498694	53.1399	55.2072	42.6197	6.64877	21.9395	14.1814	22.4792	1.0344		95.5 h	523
	550	2240	552	2865	2815	2360	925	1753	1303	1624	571		53.253	13.1231	83.7311	82.2698	59.1726	23.1926	41.9579	31.1872	38.4925	13.534			524	1526	530	2556	2509	2265	769	1438	1100	1458	553		23.9136	0.261221	59.3128	57.9443	45.3467	6.49294	23.1486	14.6348	23.6902	0.857792			544
	544	2148	591	2762	2870	2452	908	1715	1297	1779	571		51.0659	14.0502	80.7209	83.8773	61.4793	22.7664	41.0483	31.0436	42.1664	13.534			519	1481	542	2449	2412	2243	841	1452	1136	1468	561		22.8449	0.546189	56.1972	55.1199	44.7753	8.36291	23.5013	15.5416	23.9425	1.05962			522
92 h	545	4126	612	4263	4457	4458	1627	3456	2569	3279	600		98.0902	14.5495	124.588	130.258	111.776	40.794	82.719	61.4888	77.7198	14.2214		95.5 h	539	2635	571	4179	4081	4182	1339	2622	1948	2834	578		49.7427	0.728251	105.95	103.096	94.5806	20.7428	52.4349	35.4576	57.8673	0.950299		118 h	530
	556	4355	601	4513	4486	4317	1685	3442	2430	3279	604		103.534	14.288	131.895	131.106	108.241	42.2482	82.3839	58.1618	77.7198	14.3162			539	2915	586	4315	4091	4278	1294	2651	2084	2929	581		56.392	1.08446	109.91	103.387	97.0738	19.5741	53.1654	38.8833	60.2641	1.02599			551
	542	4319	641	4579	4656	4608	1680	3167	2488	3494	593		102.679	15.2389	133.824	136.074	115.537	42.1229	75.8018	59.55	82.8158	14.0555			543	2778	568	4106	4201	4245	1510	2672	2182	2952	585		53.1386	0.657009	103.824	106.59	96.2168	25.184	53.6944	41.3518	60.8443	1.1269			530
102 h	534	4989	640	4411	4467	4777	2277	4666	4268	4673	602		118.607	15.2152	128.914	130.55	119.774	57.0915	111.68	102.154	110.761	14.2688		103.25 h	517	4265	561	4469	4420	4958	1720	4218	3180	4054	580		88.8071	0.846988	114.831	113.404	115.124	31.0276	93.0143	66.8682	89.0253	1.37919		123.5 h	521
	537	5023	617	4587	4575	4829	2294	4729	4279	4361	591		119.415	14.6684	134.057	133.707	121.078	57.5178	113.188	102.417	103.366	14.0081			523	4593	600	4506	4301	4681	1622	4234	3153	4044	571		96.5962	1.77313	115.908	109.939	107.93	28.4824	93.4173	66.1881	88.773	1.15213			520
	527	5253	663	4700	4746	5125	2319	4954	4351	4869	585		124.883	15.7619	137.36	138.704	128.5	58.1446	118.573	104.141	115.406	13.8658			536	4530	562	4348	4449	4807	1931	4264	3248	4042	570		95.1001	0.870735	111.307	114.248	111.202	36.5077	94.173	68.581	88.7226	1.1269			520
116.5 h	540	4782	684	3925	3946	4416	3165	4539	4733	4659	625		113.686	16.2612	114.71	115.324	110.723	79.3565	108.64	113.284	110.429	14.8139		17.25 h	524	5232	604	4151	4088	4854	2654	5092	4937	4940	616		111.51	1.6069	105.251	103.416	112.137	54.9996	114.752	110.848	111.101	2.00992		140 h	536
	544	4716	718	4013	3998	4627	3260	4645	4765	4626	618		112.117	17.0695	117.282	116.844	116.013	81.7384	111.178	114.05	109.647	14.648			536	5062	716	4182	4039	4475	2528	4784	4757	4691	614		107.472	4.2666	106.154	101.99	102.294	51.7271	106.994	106.314	104.819	1.95947			532
	530	5104	801	4075	4132	4871	3315	5150	5008	4971	629		121.341	19.0427	119.094	120.76	122.131	83.1174	123.265	119.866	117.824	14.9087			549	5129	601	4119	4185	4699	2970	4938	4916	4830	620		109.064	1.53566	104.319	106.241	108.112	63.2066	110.873	110.319	108.326	2.11084			541
125 h	531	4684	743	3915	3875	4373	3592	4499	4737	4639	618		111.356	17.6638	114.418	113.249	109.645	90.0627	107.683	113.38	109.955	14.648		128.75 h	513	5256	628	3967	3942	4672	3299	5038	5297	5024	616		112.38	2.47764	100.262	99.5341	107.74	72.0803	113.711	120.235	113.54	2.32949
	540	4585	757	3963	3941	4529	3718	4571	4805	4665	647		109.002	17.9967	115.821	115.178	113.556	93.2219	109.406	115.007	110.571	15.3354			530	4953	793	4056	3928	4353	3080	4683	4976	4567	611		105.185	6.39595	102.854	99.1265	99.4546	66.3925	104.769	112.149	102.01	2.20335
[truncated: 4 more rows]
[truncated: 20 more columns]

[truncated: 10 more sheets: Fig 7, Fig 8, Fig 9, Fig 10, S4 Fig, S6 Fig, S8 Fig, S10 Fig, S11 Fig, S12 Fig]
